# Supplementary material for: Combining clinical characteristics with CT radiomics to predict Ki67 expression level of small renal mass based on artificial intelligence algorithms
Source: Front Oncol. 2025 Feb 21;15:1541143. doi: 10.3389/fonc.2025.1541143 (PMC11885116; doi:10.3389/fonc.2025.1541143)
Supplement: Supplementary file 3 [file DataSheet1.csv]

hospital	group	age	sex	BMI	othercancer	NLR	eGFR	laterality	diameter	Original_shape_Elongation	Original_shape_Flatness	Original_shape_LeastAxisLength	Original_shape_MajorAxisLength	Original_shape_Maximum2DDiameterColumn	Original_shape_Maximum2DDiameterRow	Original_shape_Maximum2DDiameterSlice	Original_shape_Maximum3DDiameter	Original_shape_MeshVolume	Original_shape_MinorAxisLength	Original_shape_Sphericity	Original_shape_SurfaceArea	Original_shape_SurfaceVolumeRatio	Original_shape_VoxelVolume	Original_firstorder_10Percentile	Original_firstorder_90Percentile	Original_firstorder_Energy	Original_firstorder_Entropy	Original_firstorder_InterquartileRange	Original_firstorder_Kurtosis	Original_firstorder_Maximum	Original_firstorder_MeanAbsoluteDeviation	Original_firstorder_Mean	Original_firstorder_Median	Original_firstorder_Minimum	Original_firstorder_Range	Original_firstorder_RobustMeanAbsoluteDeviation	Original_firstorder_RootMeanSquared	Original_firstorder_Skewness	Original_firstorder_TotalEnergy	Original_firstorder_Uniformity	Original_firstorder_Variance	Original_GLCM_Autocorrelation	Original_GLCM_ClusterProminence	Original_GLCM_ClusterShade	Original_GLCM_ClusterTendency	Original_GLCM_Contrast	Original_GLCM_Correlation	Original_GLCM_DifferenceAverage	Original_GLCM_DifferenceEntropy
FAHGZMU	low	below65	male	normal	no	below3	normal	left	IV	0.725936504	0.673132637	25.10588535	37.29708527	38.62641583	34.92849839	41.67733197	46.18441296	17774.54167	27.07531568	0.759836318	4334.739641	0.243873497	17813	74	162	285935939	2.499559848	49	3.564230156	214	28.07680847	121.7934654	127	-62	276	20.1197266	126.6968562	-0.682724308	285935939	0.205784595	1218.445133	73.01994456	136.1109389	-10.11611159	6.630918956	0.989514369	0.739713684	0.690801503	1.442747673
FAHGZMU	low	over65	male	normal	no	over3	abnormal	left	IV	0.849167583	0.752591651	25.04358644	33.27646064	39.8246155	34.98571137	37.36308338	41.71330723	16728.33333	28.25729165	0.776840399	4071.809373	0.243407953	16767	49	146	191366515	2.699919879	52	3.454581054	237	30.83118697	99.43931532	102	-70	307	21.56683057	106.8329675	-0.247883388	191366515	0.183006574	1525.105505	58.77294639	188.3886071	-1.734924009	7.707917493	1.55209644	0.663590624	0.887433872	1.681559399
FAHGZMU	low	over65	female	abnormal	no	below3	abnormal	right	II	0.848213459	0.691928708	11.44080503	16.53465871	20.22374842	16.1245155	19.41648784	20.4450483	1849.5	14.02492005	0.798189912	912.8808851	0.493582528	1868	49	114	14598473	2.154648054	31	5.400327392	157	20.90803582	83.75107066	88	-54	211	13.33948138	88.40264913	-1.118181258	14598473	0.283790677	800.7865353	49.45702691	43.61069429	-4.190499565	2.875216714	1.241212135	0.387016933	0.774856209	1.568831338
FAHGZMU	low	below65	female	normal	no	below3	normal	right	IV	0.813538651	0.372786839	14.94455645	40.08874481	43.96589587	46.95742753	39.29376541	47.05316142	12236.875	32.61374338	0.640224042	4011.121598	0.327789701	12281	-42	107	48133121	3.178982375	88	2.390702454	217	47.53155252	26.3080368	20	-114	331	35.75510813	62.60444152	0.365864	48133121	0.122926104	3227.203298	47.52795437	773.5845987	27.70860505	18.36534162	1.781207053	0.822860562	0.930073382	1.747642899
FAHGZMU	low	below65	female	abnormal	no	below3	abnormal	left	IV	0.846956212	0.805371029	29.07764128	36.10465269	41.62931659	41.23105626	35.90264614	42.42640687	23108.66667	30.57905987	0.806895292	4862.394613	0.21041433	23152	55	144	282500219	2.468960546	46	3.069281249	206	27.35982812	105.0877246	110	-49	255	19.45923672	110.4625686	-0.570430875	282500219	0.210123258	1158.549189	46.82775424	112.9604288	-7.723444615	6.476499947	0.991728254	0.734123315	0.6414678	1.443617744
FAHGZMU	low	below65	male	abnormal	no	below3	normal	left	III	0.798474607	0.735492939	19.4588014	26.45681606	26.68332813	29.83286778	28.44292531	30.5450487	7516.416667	21.1250958	0.764222338	2428.128283	0.323043332	7546	29	165	103918372	3.023459507	79	2.70839293	213	43.78723299	104.9016698	117	-82	295	32.97476018	117.3512626	-0.605937979	103918372	0.141803792	2766.958526	81.2689921	535.9871089	-29.41648741	14.35151895	2.133481681	0.740015868	1.035207774	1.86837985
FAHGZMU	low	over65	female	normal	no	below3	normal	left	II	0.920344878	0.631813293	8.911405997	14.10449273	16.2788206	15.03329638	15.5241747	17.02938637	1132.958333	12.98099764	0.80792359	650.5137203	0.574172678	1148	30	68	3049098	1.549201502	19	5.597098589	93	12.39932802	48.70209059	50	-39	132	8.036340666	51.53647942	-0.940919358	3049098	0.40289581	284.1150827	20.48604931	6.498620559	-0.406224577	1.321202907	0.523159799	0.430362684	0.446863981	1.142793597
FAHGZMU	low	below65	female	abnormal	no	below3	normal	left	III	0.885807782	0.622258931	13.52994492	21.74327155	25	26.2488095	24.41311123	27.31300057	3245.708333	19.26035914	0.646140267	1640.704282	0.505499605	3274	-23.7	70	6849816	2.54064868	46.75	3.114223384	142	28.45557509	28.4111179	34	-92	234	19.72164309	45.74041654	-0.579471572	6849816	0.203793312	1284.994085	35.89276691	111.3198641	-8.020445098	5.740450748	1.501707159	0.580496821	0.898181383	1.660994206
FAHGZMU	low	below65	male	normal	no	over3	abnormal	right	III	0.901227753	0.788872876	16.43876391	20.83829272	22.47220505	25.23885893	22.47220505	25.72936066	4478.916667	18.78004773	0.787735161	1668.088987	0.372431351	4504	37	75	15255429	1.557637182	19	5.451802699	114	12.61754738	55.69693606	57	-41	155	8.293348979	58.19866486	-0.801519507	15255429	0.419152484	284.9359054	23.02607841	6.155201958	-0.615523295	1.179922482	0.663447914	0.276688956	0.538083751	1.244369398
FAHGZMU	low	over65	female	normal	no	below3	abnormal	right	IV	0.82260199	0.716756653	30.7705244	42.93022499	46.22769733	50.93132631	44.94441011	51.0881591	32329.375	35.31448853	0.735727861	6670.60351	0.206332585	32386	38	76	178726183	1.702001404	17	197.862107	1114	16.02395792	59.40989934	57	-91	1205	7.591947193	74.28744717	11.79650405	178726183	0.430860094	1989.088668	50.83192138	25350.67146	465.8993631	11.6660247	1.686031233	0.748001907	0.525371627	1.274954509
FAHGZMU	low	below65	male	normal	no	below3	normal	left	IV	0.940894691	0.384864263	14.50555458	37.69005324	40.02499219	40.02499219	40.02499219	40.63249931	12600.5	35.46237099	0.697622873	3753.662879	0.297897931	12635	55	104	87150385	1.782523316	27	3.615747724	144	15.78801712	80.60870598	83	-15	159	11.0300921	83.05141417	-0.579306153	87150385	0.346825686	399.7739171	23.29744288	18.01266184	-1.593671056	2.273201327	0.410067435	0.69347089	0.382964251	1.017113446
FAHGZMU	low	below65	male	abnormal	yes	below3	normal	right	III	0.934674037	0.879632858	16.48597142	18.74187767	21.40093456	21.54065923	22.13594362	22.69361144	3855.666667	17.51754646	0.81864155	1452.524038	0.376724485	3878	76	144	50474777	2.281192788	32	6.337910498	198	22.60939083	109.59541	112	-51	249	13.93922911	114.0862492	-1.144527212	50474777	0.264010415	1004.51836	65.1671347	97.80649663	-5.677887962	4.376665171	1.115541442	0.591151181	0.68295181	1.502188532
FAHGZMU	low	below65	female	abnormal	no	over3	abnormal	right	II	0.854021411	0.441577975	5.922697547	13.41257464	13.89244399	14.03566885	14.14213562	15.68438714	601.125	11.45462592	0.732286893	470.3769776	0.782494452	614	10	102.7	3293833	2.386086497	53	2.484459068	130	29.26797632	64.31758958	74	-47	177	22.26072932	73.24308063	-0.669139812	3293833	0.221896254	1227.796531	28.71850848	115.7121995	-13.27002305	6.651894537	0.888107989	0.763082859	0.632505693	1.400121092
FAHGZMU	low	over65	female	normal	no	over3	abnormal	left	IV	0.923135602	0.81386905	25.03243463	30.75732469	34.17601498	35.51056181	33.28663395	38	15727.45833	28.39318143	0.807180037	3760.850539	0.239126403	15764	40	137	153853878	2.669052219	57	3.633193245	183	32.40401751	90.14501396	95	-87	270	23.24902347	98.79182553	-0.780301481	153853878	0.182391686	1633.70125	69.6852382	213.5619999	-13.12166909	8.089608348	1.12573365	0.753737352	0.71093621	1.518137144
FAHGZMU	low	below65	male	normal	no	below3	abnormal	left	IV	0.94301255	0.847875587	26.65822733	31.44120167	36.87817783	38.41874542	35.4682957	39.96248241	17531.66667	29.64944777	0.787020704	4146.803315	0.236532179	17570	4	96	67394528	2.625408999	50	3.51573819	149	29.8677309	48.97609562	51	-101	250	20.81058432	61.93361603	-0.546671966	67394528	0.189685574	1437.114853	58.7051904	217.736262	-10.64140664	7.916503347	0.766495001	0.822558274	0.590260141	1.313157529
FAHGZMU	high	over65	male	abnormal	yes	below3	normal	right	IV	0.850328887	0.816713917	29.9570886	36.6800271	42.05948169	42.05948169	38.41874542	42.52058325	24696.16667	31.19008663	0.804855863	5095.487152	0.206327047	24740	54	169	394399550	2.821372521	58	3.134583815	234	35.29070092	118.2940986	125	-78	312	24.85822422	126.260748	-0.636317916	394399550	0.16644468	1948.282706	88.95905659	309.5770551	-21.61254588	10.05944328	2.061082737	0.659226962	1.072689818	1.836758631
FAHGZMU	low	below65	female	normal	no	below3	normal	right	II	0.851157291	0.781129054	18.20694181	23.30849393	28.31960452	25.29822128	23.76972865	28.98275349	5816.333333	19.83919455	0.775810994	2016.017914	0.346613201	5844	16	55	8955163	1.54896377	20	6.778263377	133	12.57914855	35.31262834	35	-94	227	8.444996732	39.14548191	0.141726346	8955163	0.427250189	285.3870342	35.20259971	8.372545734	0.378300302	1.331802326	0.50555307	0.446720685	0.426043197	1.119649871
FAHGZMU	high	below65	male	normal	no	below3	abnormal	right	IV	0.903257001	0.741203573	28.67797568	38.69109204	43.8634244	43.41658669	41.78516483	45.32107677	27820.625	34.94799975	0.799184142	5555.824537	0.199701644	27866	39	138	245282508	2.690162761	54	3.033449095	218	31.24233253	85.38455465	83	-75	293	22.27914186	93.82011754	0.024343291	245282508	0.179621117	1511.692281	51.20977854	187.0389621	4.09761417	8.287669062	1.041816191	0.775959361	0.677268578	1.479601992
FAHGZMU	low	below65	male	normal	no	over3	abnormal	left	II	0.84365532	0.718271553	17.2007742	23.94745292	26.40075756	26.83281573	24.69817807	29	5834.458333	20.20339607	0.796947957	1966.623351	0.337070425	5862	78	126	63024902	1.762965468	25	3.68997506	188	15.08744487	101.8833163	102	-9	197	10.45584612	103.6891185	-0.118584868	63024902	0.348364423	371.2231642	31.83121516	11.48045342	-0.208015436	1.912472945	0.533005804	0.562662068	0.459091187	1.146765299
FAHGZMU	low	below65	male	normal	yes	below3	abnormal	right	IV	0.947039094	0.829557837	31.77328348	38.30146866	44.94441011	44.72135955	42.48529157	46.18441296	31838.83333	36.27298818	0.808496413	6008.657611	0.188721036	31884	76	206	812092840	2.983413727	62	3.87044444	284	40.0138543	151.01587	161	-74	358	26.77391453	159.5939561	-0.93917942	812092840	0.156140278	2664.437836	97.01540009	713.7013986	-44.65321135	13.79709551	1.658830286	0.783987691	0.878903333	1.713017029
FAHGZMU	low	over65	male	normal	no	below3	abnormal	right	III	0.770987273	0.750497426	24.9253377	33.21175641	37.12142239	37.20215048	33.52610923	37.73592453	15008.91667	25.60584151	0.792519746	3712.845951	0.247376012	15046	47	114	106521616	2.223170093	35	4.335037685	188	21.49791009	79.3057291	80	-63	251	14.5424851	84.14113082	-0.532471616	106521616	0.260225052	790.3312273	46.51879237	59.44426291	-1.891738575	3.973362116	0.74243814	0.683139892	0.557840934	1.303054898
FAHGZMU	low	below65	male	abnormal	no	below3	normal	right	II	0.59476232	0.563275032	13.02358429	23.1211816	24.69817807	18.43908891	23.08679276	25.03996805	2464.75	13.75160762	0.706289008	1249.348484	0.506886493	2488	28	92	11495841	2.148933684	31	5.45181445	129	20.98984062	61.72467846	66	-66	195	13.30263668	67.97436922	-1.217764947	11495841	0.28065066	810.5789408	37.54299682	60.31439336	-6.512485492	3.351239551	1.073218851	0.508804911	0.723151633	1.487066401
FAHGZMU	low	below65	female	abnormal	no	below3	abnormal	left	IV	0.984011318	0.762444293	26.88813122	35.26569938	45.17742799	41.23105626	39.56008089	45.7165178	23080.79167	34.70184731	0.767878467	5105.349003	0.221194709	23125	36	156	249136671	2.914623606	74	2.544830159	201	39.27125473	92.53574054	90	-88	289	29.96668424	103.7953644	-0.155599984	249136671	0.147558335	2210.614387	71.08953648	376.7789123	-1.803424465	12.50499148	0.798046928	0.879439571	0.595153726	1.338299057
FAHGZMU	low	below65	male	abnormal	yes	over3	normal	right	IV	0.926058525	0.885592083	27.86479681	31.46459566	37.21558813	35.4682957	36.24913792	37.69615365	18390.5	29.13805704	0.789603841	4267.143326	0.232029761	18428	27	172	215212291	3.12427369	86	2.296031469	258	46.11064215	93.13018233	85	-82	340	35.13448866	108.067333	0.25801559	215212291	0.127916448	3005.317598	72.28118006	638.7850722	22.9050475	16.92850543	1.748158199	0.812410964	0.938096103	1.753688758
FAHGZMU	low	below65	male	normal	no	below3	normal	right	III	0.864938558	0.815152649	23.78221052	29.17516194	30.08321791	31.78049716	34.05877273	34.68429039	12389.29167	25.23472249	0.797258122	3247.751735	0.262141842	12426	44	132	110699770	2.525273188	48	2.859778352	210	27.51375937	87.99323998	89	-60	270	19.75504891	94.38602243	-0.084668824	110699770	0.200222536	1165.910947	51.36204619	119.4232306	-0.903612357	6.568518027	1.102819812	0.712289979	0.726930124	1.509703524
FAHGZMU	high	below65	male	normal	no	below3	abnormal	right	II	0.954458354	0.856658432	14.72808525	17.19248268	20.24845673	19.31320792	19.6468827	20.63976744	2927.375	16.40950871	0.825867135	1198.283319	0.409337143	2948	48	133	28325639	2.520229379	44	3.800228663	187	27.32501924	91.53493894	93	-56	243	18.69932051	98.02257756	-0.599965498	28325639	0.209366698	1229.780665	55.2658479	122.2386795	-6.220428245	5.975576004	1.101019048	0.686738515	0.735845832	1.499912408
FAHGZMU	high	below65	male	abnormal	no	over3	abnormal	right	IV	0.930767084	0.804646125	29.32220966	36.44112458	44.28317965	41.10960958	41.03656906	45	25347.625	33.91819928	0.749969801	5564.146174	0.219513512	25402	59	159	363624609	2.666122495	53	2.901598089	285	30.96917353	113.3156051	118	-44	329	22.21491603	119.6444831	-0.280593131	363624609	0.183005264	1474.375986	52.02666896	204.2948684	-8.055303613	8.505139248	1.227461321	0.747767809	0.785870982	1.554676597
FAHGZMU	low	below65	male	normal	no	below3	abnormal	left	III	0.778365919	0.614696483	13.51862048	21.99235047	21.1896201	24.69817807	23.76972865	26.13426869	3536.208333	17.11809608	0.790539564	1419.882512	0.401526827	3558	21	67	9372242	1.790966431	23	6.040925117	171	15.11979306	46.94659921	48	-34	205	9.672680009	51.32379659	0.6159308	9372242	0.348714675	430.148919	19.89825692	27.63582152	1.586184111	2.270081924	0.470763778	0.654974951	0.412887075	1.095326794
FAHGZMU	low	over65	male	normal	no	over3	abnormal	right	II	0.967223454	0.797641165	14.99135874	18.79461516	21.9317122	22.20360331	20.61552813	22.56102835	3651.791667	18.17859259	0.818088741	1401.805322	0.383867824	3674	6	122	20995420	2.861906655	69	2.371999117	170	37.37980791	61.03048449	59	-78	248	28.20655771	75.59493665	-0.038049465	20995420	0.152448357	1989.874411	53.17303651	260.8437903	0.833734584	10.86117065	1.380819541	0.773686758	0.796991924	1.6299633
FAHGZMU	low	over65	male	normal	no	below3	abnormal	right	IV	0.936484846	0.924047207	26.60475662	28.79155571	31.78049716	34.78505426	32.69556545	35.93048845	14898.875	26.96285561	0.809620537	3616.637044	0.242745647	14936	17	124	87009251	2.758073816	61	2.891610946	204	34.71167354	63.40245046	56	-93	297	25.25414905	76.32478025	0.460592777	87009251	0.173131867	1805.601357	52.40238205	288.8936079	18.38913941	10.21000385	1.427739841	0.754417024	0.812445159	1.653831953
FAHGZMU	low	over65	female	abnormal	no	below3	normal	left	IV	0.860151331	0.810831563	24.81907876	30.60941372	32.01562119	34.66987165	34.20526275	36.9459064	13884.75	26.32872797	0.783994958	3563.386236	0.256640288	13920	-3.1	93	61877743	2.610203008	44	4.190669203	166	30.48245815	53.17449713	62	-112	278	19.34616234	66.67263425	-0.989257995	61877743	0.210052269	1617.713013	62.24062577	293.4481243	-23.53370805	7.976572903	0.868762367	0.800574895	0.622449694	1.385178103
FAHGZMU	high	over65	male	normal	no	over3	abnormal	left	II	0.807849045	0.62546607	12.45805189	19.9180299	19.31320792	23.43074903	20.61552813	25.07987241	2780.416667	16.09076143	0.786603716	1215.629936	0.437211426	2802	-6	108	12761879	2.79617129	59	2.560859486	160	34.38248376	52.38222698	54	-69	229	24.5425758	67.48748529	-0.24543295	12761879	0.16227371	1810.662967	36.01711617	228.4451715	-7.793507489	9.310616028	1.116577713	0.784408849	0.758824559	1.49879346
FAHGZMU	low	below65	male	normal	no	below3	normal	right	IV	0.840724337	0.687043048	30.68015086	44.65535449	46.75467891	47.29693436	47.16990566	52.24940191	35854.29167	37.54284329	0.731628225	7187.112411	0.200453337	35907	52	138	385847613	2.502978537	40	3.714059852	206	26.23893874	97.80530259	101	-66	272	17.22134828	103.6617051	-0.430483765	385847613	0.218057826	1179.871888	57.40819725	138.3299707	-4.92565179	6.32251881	1.066273575	0.710539056	0.701955337	1.486168788
FAHGZMU	low	below65	female	abnormal	no	below3	normal	right	III	0.849560192	0.718228981	9.197029468	12.80514948	13.89244399	16.03121954	16.2788206	16.30950643	811.7083333	10.87874526	0.735065643	572.4769474	0.705274202	826	25	59	1659971	1.395637063	16	5.240878891	91	10.54117102	42.44430993	43	-23	114	6.827531533	44.82912135	-0.911999201	1659971	0.455578094	208.1306759	10.50578508	4.625709678	-0.478715943	0.992719497	0.445597549	0.371898164	0.413896302	1.053748391
FAHGZMU	low	below65	male	normal	no	over3	abnormal	left	IV	0.966285064	0.853920684	24.38875026	28.5609082	33.54101966	33.73425559	34.0147027	35.35533906	13555.45833	27.597979	0.786244233	3496.789231	0.257961711	13596	25	55	25337659	1.33770392	14	10.08116385	149	10.48501828	40.13658429	41	-64	213	6.086454554	43.16956431	-1.086912357	25337659	0.525936427	252.6658843	26.52538126	10.58541321	-0.581434724	1.042370539	0.378605951	0.45960094	0.329175641	1.000942958
FAHGZMU	high	below65	female	normal	yes	below3	normal	right	III	0.893507531	0.861378341	24.40349554	28.33075129	33.54101966	32.69556545	30.23243292	34.07345007	12463.66667	25.31373965	0.793065683	3277.974093	0.263002388	12498	62	175	218121262	2.797493338	62	2.641620634	263	35.47767343	124.8297328	133	-36	299	25.73163667	132.1078853	-0.420081139	218121262	0.165504759	1870.031179	59.0489555	278.8888181	-13.79078972	10.4234139	1.642526997	0.727530782	0.879537879	1.731193661
FAHGZMU	low	below65	male	abnormal	no	over3	abnormal	right	III	0.914829421	0.817553548	21.89141491	26.77673527	29.68164416	33.83784863	31.78049716	34.7706773	9273.416667	24.49614523	0.754839494	2827.847762	0.304941303	9305	-71	31	27122592	2.459419986	41	5.074783806	146	31.97102566	-32.87823751	-47	-103	249	19.47312154	53.98926396	1.541450544	27122592	0.245544909	1833.862122	19.77772882	564.1689872	52.60110904	10.24710613	0.834986152	0.848802706	0.60238597	1.364484212
FAHGZMU	high	below65	male	normal	no	below3	abnormal	left	IV	0.942905552	0.852909254	28.23960835	33.10974552	38.60051813	37.21558813	37.80211634	39.06404997	20880.75	31.21936287	0.796346106	4604.823547	0.220529605	20920	23.9	151	200254613	2.980357142	79	2.238226446	219	41.79025412	84.59134799	82	-74	293	32.26970075	97.83864389	0.108204628	200254613	0.13971312	2416.704084	51.66976267	424.1665939	8.346228333	14.01043629	1.444411335	0.812934553	0.835522221	1.659838083
FAHGZMU	high	over65	female	normal	no	below3	abnormal	left	IV	0.685794958	0.560832875	18.9492104	33.78762419	30.23243292	36.34556369	36.49657518	36.79673899	9997.291667	23.17138231	0.723975654	3099.90514	0.310074492	10030	73	173	173781593	2.667290335	51	3.67645242	219	31.18238654	125.5205384	129	-43	262	21.78664195	131.6289511	-0.73280376	173781593	0.18478119	1570.775201	60.31528026	194.1460891	-11.98585457	7.706980631	1.417373161	0.68776123	0.841627802	1.630800072
FAHGZMU	low	below65	female	abnormal	yes	over3	normal	right	II	0.951931726	0.838003176	10.81832717	12.90964937	15.62049935	15.62049935	13.60147051	16.43167673	1155.916667	12.28910481	0.840033887	634.0716499	0.548544431	1170	55	86	5944766	1.122570979	16.75	2.830332177	108	9.707622178	70.27179487	69	38	70	7.112682563	71.28110957	0.322406724	5944766	0.515044196	142.8714267	5.444794322	1.827799837	0.550400737	0.820018324	0.20373403	0.599998445	0.202707318	0.726009326
FAHGZMU	low	over65	female	normal	no	below3	abnormal	right	IV	0.817173813	0.738201531	29.94887751	40.5700561	46.84015371	45.89117562	39	47.10626285	28675	33.15278745	0.787165083	5755.555602	0.200716848	28723	59	222	766740155	3.255496058	92	2.53864651	296	51.42802334	151.2057585	164	-75	371	38.35288646	163.3838799	-0.545438417	766740155	0.120298956	3831.110816	98.52637923	1150.251841	-52.72907663	21.68091897	1.913675453	0.837481505	0.965573743	1.796562577
FAHGZMU	low	below65	male	normal	no	below3	normal	right	IV	0.79594413	0.756284824	22.9149929	30.29942182	37.33630941	35.6931366	29.15475947	38.60051813	11732.91667	24.11664693	0.771382895	3237.065179	0.275896034	11768	16	109	57386522	2.624626576	46	3.471672245	196	28.72775042	59.1939157	57	-83	279	19.59457744	69.83186202	-0.032044869	57386522	0.195064009	1372.569297	49.44842675	182.0341281	3.392854289	7.280553864	1.007717297	0.75571583	0.661665357	1.465521803
FAHGZMU	low	below65	female	abnormal	no	below3	normal	left	III	0.932888103	0.664464351	16.18741414	24.36159909	27.51363298	28.63564213	26.41968963	29.13760457	6304.291667	22.72664596	0.786890691	2097.300121	0.332678155	6332	23	82	20510650	2.098607301	22	5.975780562	166	19.47199138	48.70151611	46	-86	252	9.955653926	56.91401956	0.661633708	20510650	0.327459387	867.367951	43.75246599	133.5734962	11.1969455	4.630017698	0.69885321	0.736632426	0.510062259	1.295773869
FAHGZMU	low	below65	female	abnormal	no	below3	abnormal	left	III	0.879952964	0.767814583	19.17461576	24.97297679	28.17800561	28.60069929	27.80287755	30.34798181	7483.541667	21.97504494	0.811270944	2280.637828	0.304753809	7512	38	108	49826452	2.255378385	34	4.93866405	155	22.63460891	75.60463259	80	-70	225	14.50465767	81.44270545	-1.075983798	49826452	0.262244271	916.8538018	45.02959653	72.80139921	-6.336320337	3.94639127	0.851721715	0.639912955	0.590985827	1.378723555
FAHGZMU	low	below65	male	normal	no	below3	abnormal	left	IV	0.934073235	0.860476144	20.39067205	23.69696381	28.23118843	27.85677655	27.80287755	29.08607914	7488.875	22.13469964	0.777311086	2381.407136	0.317992641	7520	34.9	130	60766774	2.63193104	52	2.819095623	190	29.98439544	81.85079787	82	-51	241	21.41935414	89.89264726	-0.212084549	60766774	0.185134853	1381.13492	49.71319179	139.0741427	-2.524386269	7.195965717	1.107380454	0.732059868	0.729553625	1.51125884
FAHGZMU	low	below65	female	normal	no	below3	normal	left	III	0.869082637	0.688628174	18.1343199	26.33397904	32.24903099	29.01723626	30.3644529	34.23448554	6629.333333	22.88640394	0.679912974	2510.021069	0.378623452	6668	-39	72	14480488	2.831496954	51	3.840015231	209	33.5406551	16.05668866	14	-96	305	22.21169473	46.60084626	0.471575037	14480488	0.170590162	1913.821621	29.76119802	464.3982269	14.19064798	10.99999066	1.375494355	0.77765905	0.808614197	1.627618086
FAHGZMU	low	below65	female	abnormal	yes	over3	normal	left	III	0.907567387	0.860820839	22.17629673	25.76180285	29.73213749	29.12043956	28.63564213	31.40063694	9380	23.3805721	0.799685007	2689.678653	0.286746125	9412	82	131	111958952	1.831843272	24	4.785860915	181	15.68462131	107.0437739	108	-10	191	10.35608702	109.0657658	-0.540241626	111958952	0.351079153	436.9717345	34.67386631	18.33775329	-0.750595287	2.095744338	0.726398163	0.483587913	0.569191935	1.296005705
FAHGZMU	low	below65	male	abnormal	no	over3	abnormal	right	III	0.774341176	0.719379877	15.22946442	21.17026749	20.24845673	25	21.58703314	26.73948391	3726	16.39300983	0.804784035	1444.219948	0.387605998	3748	56	138	42458850	2.497825554	39	5.885959939	184	26.77906566	99.84738527	105	-87	271	16.66922843	106.4349652	-1.308091736	42458850	0.222879025	1358.901469	75.97373598	176.3146435	-14.80106033	5.356035456	1.836086359	0.482268801	0.981759768	1.772238299
FAHGZMU	low	over65	female	abnormal	no	over3	abnormal	left	III	0.904510962	0.743366271	22.67096425	30.49770366	34.36568055	36.40054945	31.78049716	36.89173349	13716.66667	27.58550729	0.820813812	3376.021407	0.246125497	13752	0	100	38513710	2.422078519	32	4.455241636	189	29.86186552	32.93077371	22	-99	288	16.53817872	52.92059838	1.122398908	38513710	0.277246574	1716.153876	36.72615475	433.2332804	40.18337398	9.602495471	0.757722351	0.852918991	0.524187765	1.333369929
FAHGZMU	low	below65	female	abnormal	no	below3	normal	right	IV	0.912322573	0.873176272	26.70273535	30.5811509	34.71310992	34	35.4682957	38.79432948	16324	27.89987427	0.801891504	3880.784883	0.237734923	16360	82	213	413652679	3.037415337	71	2.698226031	283	40.99138672	150.8023839	156	-5	288	29.4624301	159.0106713	-0.385923294	413652679	0.138036717	2543.034603	60.82033703	623.7252434	-25.29828329	14.99450898	2.122462221	0.752428128	1.075104388	1.857076983
FAHGZMU	high	below65	male	normal	no	below3	abnormal	right	IV	0.883674851	0.822178182	23.69684265	28.8220281	33.83784863	31.6227766	32.75667871	34.55430509	12504.95833	25.46930138	0.817005589	3188.94672	0.255014582	12540	110	222	373885443	2.886010653	62	3.24994256	285	36.56151593	166.5699362	169	-22	307	26.16796156	172.6714397	-0.482131945	373885443	0.157396046	2069.88243	70.23364149	458.5139643	-18.67055125	11.88917246	1.633943424	0.75845179	0.871698782	1.72544436
FAHGZMU	low	over65	female	normal	no	below3	normal	right	II	0.91617853	0.891733169	16.42372831	18.41776092	22.20360331	21.09502311	20.39607805	22.71563338	3593.666667	16.87395712	0.830144396	1366.749776	0.3803218	3616	30	68	9920963	1.606008754	19	6.957712464	115	12.73329251	49.22538717	50	-54	169	7.96563524	52.3796635	-1.040998939	9920963	0.396556877	320.4904064	30.76348519	8.968138309	-0.610692513	1.413452732	0.475383769	0.492580243	0.392829361	1.095652397
FAHGZMU	high	over65	female	normal	no	over3	abnormal	right	IV	0.917635711	0.896305886	26.37958554	29.4314541	33.01514804	33.30165161	34.0147027	35.56683849	14975.125	27.00735332	0.807303091	3639.38343	0.243028584	15014	36	149	165303606	2.866831068	64	3.459033871	212	36.27988213	94.73997602	100	-118	330	26.15796282	104.9283776	-0.579929479	165303606	0.158235822	2034.301376	91.09059271	353.2628399	-15.09636848	10.4075427	1.536088008	0.741299848	0.860773575	1.681867107
FAHGZMU	low	below65	female	normal	no	below3	normal	right	IV	0.687077927	0.651763457	26.62173582	40.84570179	46.14108798	46.14108798	35.44009029	47.20169488	21140.91667	28.06418012	0.751083325	4922.796467	0.232856339	21185	104	239	735049429	3.136854124	79	3.167327089	382	44.58797553	178.0523484	186	-57	439	32.37354434	186.2704819	-0.438352543	735049429	0.134522136	2994.053667	121.4106362	807.0492924	-25.96213409	16.28326289	1.254753584	0.85587148	0.76560581	1.563976712
FAHGZMU	low	below65	male	abnormal	no	below3	abnormal	left	II	0.963744008	0.80903475	12.86834416	15.90579904	17.88854382	19.31320792	18.43908891	19.72308292	2222.291667	15.32911853	0.827848819	994.7954632	0.44764397	2240	35	86	9706046	1.852105995	26	5.01850423	113	16.57593272	62.17232143	65	-63	176	11.2757152	65.82595423	-0.976551295	9706046	0.328813377	467.6586982	36.64285658	16.04837031	-1.805795883	2.030636992	0.799796865	0.43213774	0.587649314	1.346518319
FAHGZMU	low	below65	female	abnormal	no	over3	normal	left	IV	0.920853025	0.800797864	24.20801896	30.22987453	35.38361203	33.9705755	34	36.27671429	14440.25	27.83727141	0.792413416	3618.946082	0.250615196	14475	31	109	74942297	2.391295633	38	4.347042365	208	25.3312898	63.83329879	57	-76	284	16.53220773	71.95387939	0.808090302	74942297	0.239823673	1102.670725	50.47844175	149.3402818	12.63927035	5.87084019	0.976308551	0.712778798	0.639295818	1.429622115
FAHGZMU	low	below65	male	abnormal	no	below3	normal	left	II	0.863934384	0.799432765	11.2169994	14.03119799	15	16.64331698	15.26433752	16.91153453	1315.166667	12.12203439	0.823310782	705.0839848	0.536117591	1330	58	106	10060635	1.778051294	23	6.324192663	143	15.97366951	84.22781955	88	-32	175	10.27676856	86.97348572	-1.336058309	10060635	0.369241902	470.0616321	35.33397834	20.20027196	-2.675218486	2.065066672	0.705554622	0.488082062	0.536075664	1.273273697
FAHGZMU	low	below65	male	normal	no	below3	normal	right	II	0.743537018	0.695467422	11.03281851	15.86388975	18.24828759	14.2126704	18.24828759	18.49324201	1413.666667	11.79538928	0.793732712	767.4342725	0.542867913	1430	28	126	11433609	2.564741982	59	2.294992813	167	30.92560712	81.48321678	87	-29	196	23.79045184	89.41773185	-0.359085272	11433609	0.188045381	1356.016152	35.74402625	127.8760688	-8.897263564	7.354665026	1.187016019	0.720940364	0.769282898	1.53831529
FAHGZMU	low	below65	male	abnormal	no	below3	normal	left	II	0.657834351	0.533492098	9.554750068	17.90982492	19.31320792	18.97366596	14.76482306	19.89974874	1395.875	11.78169805	0.796252687	758.5733245	0.543439294	1413	112	178	30986218	2.21479788	34	5.065021912	286	21.40449441	145.3234253	144	51	235	14.30180792	148.0857281	0.803484933	30986218	0.26303674	810.4849219	19.99437051	107.1709082	9.554169461	4.598896588	0.849608101	0.687342573	0.6340894	1.362814387
FAHGZMU	low	below65	female	normal	no	below3	abnormal	right	III	0.688587147	0.434855495	11.82852696	27.20105205	31.30495168	26.40075756	21.54065923	31.8747549	3950	18.73029481	0.706235646	1711.062556	0.433180394	3980	-48	67	7938924	2.847373096	58	2.825188331	146	35.04356026	7.74321608	4	-96	242	24.46394459	44.66211507	0.379277893	7938924	0.159592056	1934.747127	26.02727413	297.5187387	11.13088805	10.19499179	1.146939642	0.796924412	0.753515498	1.519575398
FAHGZMU	low	below65	female	abnormal	no	over3	normal	left	IV	0.871818905	0.823353299	27.78253047	33.74314587	40.85339643	36.40054945	38.07886553	41.15823125	19707.79167	29.41791248	0.783204804	4505.06184	0.22859293	19754	36	134	175911487	2.651096146	54	2.818248572	206	30.51622957	86.5281462	89	-83	289	22.04477921	94.36687538	-0.24472936	175911487	0.181919707	1417.987084	65.96366336	149.0901328	-2.802358153	7.583807016	1.453939903	0.677909899	0.877619279	1.645757918
FAHGZMU	low	below65	female	abnormal	no	below3	normal	left	II	0.691901808	0.656164493	21.7738682	33.18355144	39.44616585	34.525353	30.52867504	40.11234224	10930.875	22.95975923	0.695462086	3424.89518	0.313323058	10970	-70	117	69774503	3.327805257	133	1.712677859	219	65.3780346	32.22215132	44	-119	338	54.41238633	79.75263889	-0.167095213	69774503	0.111468354	5322.216373	55.49105622	1736.851276	-41.48709117	31.56776442	1.539198604	0.906785811	0.836730017	1.690893186
FAHGZMU	low	below65	male	normal	no	below3	abnormal	left	IV	0.917588146	0.702858107	22.09731643	31.43922821	35.60898763	36.76955262	37	40.60788101	13058.625	28.84826313	0.725718231	3695.283176	0.282976437	13096	64	140	153971669	2.321078014	40	5.37603643	368	23.76107709	104.1002596	106	13	355	16.60962343	108.4304039	0.090446495	153971669	0.233586097	920.2884361	23.65704392	106.2379856	-3.096527108	5.383110203	0.59076787	0.80207168	0.482994314	1.163352451
FAHGZMU	low	below65	male	abnormal	no	below3	normal	right	III	0.718091652	0.592481001	19.02557557	32.11170573	35.77708764	32.80243893	30	37.37646318	9070.041667	23.05914782	0.705724239	2980.267718	0.328583685	9106	65	148	114754267	2.514801183	41	4.371523105	248	26.24791758	106.8498792	108	-72	320	17.53619957	112.2588525	-0.338396713	114754267	0.214094278	1185.153282	63.09657225	139.8219943	-1.436009615	5.929520454	1.375819537	0.6224095	0.851663427	1.611019393
FAHGZMU	low	below65	male	normal	no	below3	abnormal	right	IV	0.7946229	0.730897316	23.19239003	31.73139308	33.83784863	33.10589071	35.84689666	36.98648402	12974.79167	25.21449159	0.78383789	3406.628696	0.262557487	13012	58	165	188668568	2.84895011	60	3.603314295	259	34.7788178	112.0879188	113	-77	336	24.4851701	120.4142124	-0.464396636	188668568	0.163661574	1935.880988	85.42801512	333.3458691	-9.915658894	9.932823196	1.602573581	0.720590182	0.896465931	1.704723259
FAHGZMU	low	over65	male	normal	no	below3	normal	left	IV	0.949952757	0.883338215	29.23890302	33.100462	38.47076812	38.01315562	38.48376281	39.29376541	21664.125	31.44387514	0.803647899	4676.408193	0.215859546	21706	53	174	343994243	2.932135664	65	2.748127922	291	37.31741617	117.1061918	121	-38	329	26.81117764	125.8883925	-0.197516458	343994243	0.150391541	2134.027192	55.58499478	380.3206426	-5.646572109	12.09504309	1.178768348	0.822085743	0.723411303	1.544878782
FAHGZMU	low	below65	male	normal	yes	over3	abnormal	right	III	0.942623447	0.777641303	19.86551166	25.5458546	29.41088234	29.41088234	28.17800561	30.47950131	8708.125	24.08012153	0.804451553	2544.489519	0.292197174	8738	26	158	90084626	3.029755872	77	2.391111895	245	42.15471637	88.05905241	83	-52	297	31.61335465	101.5358292	0.280701589	90084626	0.136743451	2555.127893	53.80166995	467.0258424	18.46253747	14.19249404	2.102973818	0.741796991	1.079285713	1.849291469
FAHGZMU	low	below65	female	normal	no	below3	normal	left	III	0.927762619	0.839890529	18.38084112	21.88480581	26.41968963	24.20743687	24.51530134	26.5894716	5728.375	20.30390476	0.804101511	1925.42914	0.33612135	5754	80	135	74570515	1.906228062	24	8.858937611	183	17.9935831	110.8684393	117	-44	227	10.63449364	113.8409844	-1.976125202	74570515	0.338702586	667.9588823	50.14824322	51.16271389	-6.464315829	2.74611493	0.776282185	0.555284818	0.519194306	1.310287397
FAHGZMU	low	below65	female	normal	no	below3	abnormal	left	IV	0.891885748	0.792256469	27.75602302	35.03413869	41.61730409	38.41874542	37.85498646	43.15089802	21531.04167	31.246449	0.772986682	4841.970515	0.224883245	21572	57	194	450696918	3.046259016	76	2.788605647	282	43.12009672	134.7184313	146	-83	365	31.75794541	144.543008	-0.550824024	450696918	0.141334502	2743.625429	102.9373852	652.1907964	-31.10218895	15.50206201	1.410447085	0.832751643	0.815064648	1.64216341
FAHGZMU	low	below65	male	abnormal	no	below3	abnormal	right	II	0.973675362	0.843859899	11.53699104	13.67169012	17	17	15.62049935	17.4642492	1447.25	13.31178782	0.799554489	773.8648081	0.53471398	1464	8	87	4975772	2.458318824	37	4.258095232	157	25.02943504	47.56284153	50	-81	238	15.8372199	58.29881102	-0.457679747	4975772	0.23121678	1136.527472	42.07472216	122.0414218	-4.702266147	5.212607653	0.879096341	0.70705656	0.639480624	1.385450581
FAHGZMU	low	below65	male	normal	no	over3	abnormal	left	II	0.912685619	0.836534919	12.74008752	15.2295944	17.49285568	18.60107524	16.4924225	19.02629759	1850.375	13.89983179	0.810975103	898.7724901	0.48572451	1868	44	112	15088583	2.027770933	28	5.027888653	135	21.01558767	85.32922912	93	-43	178	12.91523173	89.87435615	-1.430657874	15088583	0.304377456	796.3225504	37.36597221	67.59295696	-9.259276456	3.644145114	0.57651403	0.719451058	0.472641839	1.190862173
FAHGZMU	low	below65	male	normal	no	below3	normal	left	IV	0.95548639	0.880604625	31.00131685	35.204581	43.26661531	39.29376541	41.78516483	43.68065934	26305.20833	33.63749801	0.792028511	5400.547698	0.205303362	26356	23	92	101922194	2.252533177	37	3.997788222	222	22.49929719	55.16618607	52	-74	296	15.52189805	62.1862878	0.531394251	101922194	0.252591649	823.8263054	34.03607164	76.96239886	6.060722415	4.605873065	0.820160483	0.69740076	0.593165099	1.362519384
FAHGZMU	low	over65	male	normal	no	below3	normal	left	III	0.974321729	0.93292595	21.74184011	23.30500091	27.51363298	28.23118843	27.89265136	28.39013913	8084.208333	22.70656878	0.803428798	2424.534646	0.299909966	8114	67	134	95364116	2.190917392	32	6.447375572	178	22.4026115	103.9159477	110	-55	233	13.80491542	108.4114098	-1.539712472	95364116	0.278936603	954.5095731	61.23677827	79.24639916	-8.439507557	3.932745893	1.033938107	0.578689028	0.613060818	1.448303423
FAHGZMU	low	below65	female	normal	no	below3	normal	right	III	0.883919719	0.871785892	22.3300953	25.61419667	30.08321791	30.08321791	27.78488798	30.87069808	9141.833333	22.64089352	0.808152287	2616.253272	0.286184748	9173	87	163	155660793	2.330939764	41	5.006461216	201	24.31785637	126.4937316	130	-62	263	17.09197133	130.2668533	-0.886446596	155660793	0.233844571	968.7889338	76.41611108	109.4121109	-8.028797062	4.908619072	0.930367835	0.679618898	0.661339092	1.415618472
FAHGZMU	low	over65	female	abnormal	no	below3	abnormal	right	III	0.684016268	0.589133947	18.59441657	31.56229016	37.64306045	31.30495168	26.92582404	38.11823711	8204.791667	21.58911993	0.73142209	2689.641667	0.327813524	8239	20	122	52852492	2.709575677	54	3.100273712	244	31.47850325	69.70433305	68	-65	309	22.2188215	80.09317004	0.285599607	52852492	0.177189222	1556.221842	40.91021211	246.5202491	8.384356141	8.962407787	1.110325057	0.779340197	0.726614372	1.502767465
FAHGZMU	low	below65	male	normal	no	below3	normal	left	III	0.908515476	0.851965343	23.17105539	27.19718071	32.24903099	31.76476035	30.2654919	34.3220046	11017.25	24.70905957	0.761059471	3146.161406	0.285566853	11052	27	64	25149388	1.456362098	18	5.200867648	132	11.75010882	45.02189649	44	-30	162	7.784647027	47.7027342	0.765966147	25149388	0.450659283	248.579687	18.34197336	6.274905375	0.950701719	1.131970888	0.492892123	0.390654246	0.438336173	1.108434361
FAHGZMU	low	below65	female	abnormal	no	below3	normal	left	IV	0.822605538	0.705484268	24.14838873	34.22952124	39.69886648	39.35733731	34.98571137	40.31128874	16184.75	28.15739374	0.781550772	3959.11021	0.244619794	16223	-78	20	50046908	2.545065242	47	5.004014792	151	31.40507466	-37.36509893	-49	-121	272	20.59748567	55.54219533	1.380487288	50046908	0.217362238	1688.784844	17.9059531	480.4313555	41.55403835	9.543864129	0.983256425	0.812660843	0.66314702	1.447746456
FAHGZMU	low	below65	female	normal	no	below3	normal	right	II	0.720334878	0.437181135	7.407156478	16.942992	18.02775638	14.31782106	19.6977156	19.92485885	1030.5	12.20462808	0.736399307	669.9916921	0.650161758	1046	40	65	2906386	1.118236556	13	3.443502577	92	7.702473961	51.79923518	51	17	75	5.561276047	52.71215896	0.33970572	2906386	0.489035897	95.41093632	6.902023381	1.027816515	-0.065216843	0.685237695	0.403393364	0.258489818	0.394458046	0.98667857
FAHGZMU	low	below65	female	normal	no	below3	abnormal	left	IV	0.960686462	0.882393604	24.75927809	28.05922208	34.05877273	32.31098884	33.24154028	34.58323293	12799.08333	26.9561148	0.756786758	3496.470309	0.273181307	12835	-88	-3	45676026	2.418199241	45	3.276937154	118	26.44744435	-49.76860148	-55	-137	255	18.96133586	59.65491335	0.683092005	45676026	0.218371415	1081.794994	21.04093539	101.3926852	8.605003056	5.707842485	1.085552355	0.679539211	0.720448407	1.495224851
FAHGZMU	low	over65	male	abnormal	yes	over3	abnormal	left	III	0.838180805	0.79441601	19.53584626	24.59145587	25.05992817	27.51363298	27.85677655	28.80972058	7068.708333	20.61208627	0.813078989	2190.675717	0.309911742	7096	13	160	72158876	3.106217187	100	1.951418691	206	48.469747	83.61414882	85	-88	294	38.70747443	100.8412166	-0.02174966	72158876	0.125305601	3177.625076	69.09863455	636.8781519	-2.704949808	18.49947716	1.361813681	0.862581395	0.791344013	1.632387773
FAHGZMU	low	below65	male	abnormal	yes	below3	abnormal	left	IV	0.82086534	0.723220121	25.12245957	34.73694779	36.7151195	37.57658846	36.79673899	41.34005322	17792.16667	28.51435645	0.787263839	4186.486672	0.23529943	17832	82	244	570585805	3.367419169	88	3.01426616	337	51.08548639	167.2293069	172.5	-65	402	36.31653134	178.8794512	-0.445828654	570585805	0.112092644	4032.21699	113.1005475	1165.004162	-29.47717455	20.24693995	3.167661132	0.728223992	1.271490167	2.077406169
FAHGZMU	low	below65	female	abnormal	no	below3	abnormal	right	II	0.899588342	0.804115913	8.65439333	10.76261915	12.20655562	11.40175425	12.04159458	12.88409873	619.8333333	9.68192672	0.829545156	423.7997649	0.683731807	632	20	114.9	3420067	2.700888512	48	4.359347776	203	31.37634694	60.6693038	53.5	-71	274	20.19359778	73.5628875	0.725838612	3420067	0.196027279	1730.733994	35.48206986	318.6063976	25.06853096	7.563664219	2.049373679	0.567110858	1.010412913	1.813970858
FAHGZMU	low	over65	male	abnormal	no	over3	abnormal	right	III	0.889190715	0.680042331	17.8715996	26.28012814	29.96664813	30.01666204	28.7923601	31.33687923	7787.291667	23.36804593	0.779794355	2436.473346	0.312878142	7818	15	44	7759348	1.232223891	15	4.063779726	90	9.098978808	29.23356357	28	-8	98	6.34550901	31.50393349	0.592340994	7759348	0.476415748	137.8965865	7.220785467	2.065028363	0.102501579	0.837434044	0.401780148	0.350981722	0.388017947	0.994118964
FAHGZMU	low	over65	female	abnormal	yes	below3	normal	right	II	0.745856492	0.597862646	7.734542274	12.93698867	15.65247584	11.40175425	14.86606875	15.68438714	619.2083333	9.649136977	0.789497747	444.9976914	0.718655851	632	48	90	3063595	1.561301286	22	3.080978504	120	13.53069921	67.56803797	66	18	102	9.785992218	69.62370604	0.158541972	3063595	0.403365847	282.0206873	10.70619809	5.808340773	0.126041117	1.34246072	0.449246331	0.495410234	0.398306482	1.074678326
FAHGZMU	low	below65	male	abnormal	no	over3	abnormal	left	II	0.805800991	0.763947641	41.41200088	54.20790467	59.50630219	62.2655603	53.60037313	62.45798588	69738.375	43.6807833	0.764431842	10718.31635	0.153693233	69808	19	54	105178486	1.403363001	18	4.825971014	141	11.15436241	36.00386775	36	-60	201	7.751465722	38.8160072	-0.180196086	105178486	0.4698218	210.4039216	24.90183387	4.699610894	0.05888962	1.112750699	0.433558381	0.438271133	0.394044995	1.049435846
FAHGZMU	low	below65	female	normal	no	below3	normal	left	III	0.914759546	0.775581693	21.11619981	27.22627417	32.69556545	32.31098884	29.83286778	33.43650699	9987.375	24.90549421	0.783062606	2864.102415	0.286772292	10020	50	200	206109158	3.158371978	86	2.436560342	287	46.50802088	132.040519	139	-91	378	35.15322615	143.4216729	-0.312873543	206109158	0.125044701	3135.0776	101.0650999	788.8448832	-22.38933523	18.65972172	2.110577407	0.797013708	1.025951233	1.860304095
FAHGZMU	low	below65	male	normal	no	over3	abnormal	left	III	0.818215799	0.72277667	18.97890577	26.25832646	30.87069808	29.12043956	25	31.44837039	7622.75	21.48497757	0.810190669	2311.912209	0.303291097	7652	19	66	18498008	1.8685433	22	6.022289246	142	15.79860613	43.83037114	46	-72	214	9.619886954	49.16714614	-0.675054052	18498008	0.345655492	496.3068246	28.45163288	20.68386048	-1.164392756	2.017513285	0.667441775	0.496696344	0.512773782	1.262547339
FAHGZMU	low	over65	female	abnormal	no	over3	abnormal	right	IV	0.841578767	0.778013846	24.84126008	31.92907196	33.73425559	34.53983208	37.01351105	37.85498646	15073.33333	26.87082902	0.780327381	3781.639689	0.250882775	15110	25	73	48848308	1.724717003	19	8.449634806	124	15.73198013	51.92574454	57	-84	208	8.764925512	56.85812455	-1.854687368	48848308	0.419023968	536.5633809	45.08559154	43.11227214	-5.71669217	2.240947132	0.567643751	0.586994611	0.433336577	1.186383801
FAHGZMU	low	below65	male	abnormal	no	below3	abnormal	right	III	0.938598942	0.687230618	14.00614098	20.38055438	22.47220505	23.34523506	25.05992817	27	3663	19.12916678	0.731017502	1571.982217	0.429151574	3688	69	106	29076846	1.394315299	19	3.188863209	144	11.44935412	87.60900217	87	31	113	8.092922285	88.7928901	0.006044568	29076846	0.459679279	208.8400708	9.310086809	4.630062466	0.120200627	1.182324914	0.402294431	0.492043966	0.381332949	1.007469284
FAHGZMU	low	below65	male	abnormal	yes	below3	normal	right	IV	0.922421465	0.883508127	30.55409616	34.58269961	39.2173431	38.47076812	38.47076812	40.37325848	24200	31.89982445	0.825683353	4900.204144	0.202487775	24242	46	144	318356696	2.379033584	40	4.280110409	199	29.12408967	108.1256497	120	-70	269	18.64910549	114.596874	-1.305843346	318356696	0.250873451	1441.287405	64.80852219	209.490142	-24.63709702	7.060348796	1.221633168	0.703350056	0.743775145	1.558310945
FAHGZMU	high	over65	female	normal	no	below3	normal	right	II	0.877018716	0.764856338	15.32090309	20.031086	21.26029163	22.20360331	22.47220505	24.55605832	3780.125	17.56763733	0.813185837	1443.106643	0.38176162	3802	69	204	77776396	3.050465188	77	2.286473411	274	42.38039726	133.6812204	131	8	266	31.6003723	143.0269413	0.122659679	77776396	0.132109516	2586.037254	39.47139921	528.0769121	1.250153296	15.10433573	2.006116261	0.765438542	1.024179006	1.833169541
FAHGZMU	low	below65	female	normal	no	below3	normal	left	IV	0.849008672	0.716076136	24.3842709	34.05262326	39.39543121	39	32.80243893	40.64480287	17123.04167	28.91097244	0.798586443	4022.994759	0.234946269	17162	-38	55	25231285	2.627985999	46	3.89724356	171	29.19244719	6.480072253	3	-88	259	19.503964	38.34296876	0.581112448	25231285	0.195309303	1428.191917	24.19766445	268.5353691	12.25155999	8.318828406	0.843394751	0.815535889	0.590033722	1.376993376
FAHGZMU	low	below65	male	abnormal	no	below3	normal	right	IV	0.918974536	0.841021862	24.51860036	29.15334483	34	33.24154028	32.44996148	34.82814953	13663.45833	26.79118154	0.807573591	3422.491993	0.250485046	13698	49	98	84732644	1.728974425	26	3.957603827	141	15.61287977	76.12585779	79	-42	183	10.91985092	78.64965071	-0.718715747	84732644	0.368646781	390.6213331	31.52950805	14.75549206	-1.763773372	2.119251196	0.467234332	0.638280583	0.400894597	1.092396803
FAHGZMU	low	below65	male	abnormal	no	below3	normal	right	III	0.835652867	0.78342685	17.10109089	21.8285739	26.90724809	22.82542442	23.85372088	27.20294102	4805.291667	18.24111035	0.808789743	1702.661535	0.354330528	4830	28	63	11120009	1.530583042	17	6.645588051	132	11.70899734	45.01055901	45	-41	173	7.239615912	47.98207265	-0.399509861	11120009	0.429112046	276.328874	18.77372858	7.72092843	-0.072738194	1.221774907	0.481240401	0.429149033	0.420098208	1.100018938
FAHGZMU	low	over65	male	normal	no	below3	abnormal	right	III	0.976938536	0.68186281	18.41206283	27.00259135	29.73213749	30.6757233	30.87069808	32.95451411	9188.375	26.37987207	0.776465616	2732.253788	0.297359847	9218	19	84	27774023	2.1296341	35	3.122786464	124	20.72446445	48.3986765	46	-63	187	14.91324027	54.89098745	0.035208223	27774023	0.269327404	670.5886162	30.95276487	36.29336846	2.041604132	3.56608396	0.650842312	0.690070707	0.514924719	1.235902981
FAHGZMU	low	below65	male	abnormal	yes	below3	abnormal	left	III	0.965292357	0.867839375	17.66609818	20.35641465	24.41311123	24.75883681	24.16609195	25.72936066	4779.416667	19.64989147	0.754897076	1817.661368	0.380310296	4805	41	107	28790688	2.189490176	36	4.222953803	201	21.52672504	72.40208117	70	-41	242	15.09557834	77.4068377	0.421190721	28790688	0.26126544	749.7571653	30.23816262	72.7443765	4.668051596	4.224346675	0.68212628	0.72154552	0.542743421	1.25299782
FAHGZMU	low	over65	female	abnormal	no	below3	normal	left	II	0.897534902	0.790573907	17.43513768	22.05377324	24.41311123	27.01851217	23.60084744	27.47726333	5425.541667	19.79403119	0.822942888	1814.442307	0.33442602	5450	35	173	63430370	3.074252627	79	2.664038938	263	44.90758623	93.23302752	81	-70	333	33.09313315	107.8823433	0.476168816	63430370	0.140563858	2946.202579	55.82964079	696.0891811	40.92801	15.91226278	2.058109358	0.770148292	1.030735042	1.840048778
FAHGZMU	high	below65	male	normal	no	below3	normal	right	IV	0.800142967	0.621368781	19.35077686	31.14217747	40.11234224	32.75667871	40.60788101	40.62019202	9855.916667	24.9181943	0.678510342	3276.36543	0.332426251	9894	59	110	73064985	1.862824203	25	5.332063398	164	16.09796217	83.25682232	83	-66	230	10.89580298	85.93472603	-0.380809318	73064985	0.333301298	453.0786754	47.6918081	22.80240587	-0.103366906	2.309647344	0.576184301	0.599320179	0.485742253	1.180484846
FAHGZMU	low	below65	female	abnormal	no	over3	normal	right	III	0.901670333	0.799145863	22.80461532	28.53623646	36.23534186	30.23243292	33.61547263	37.4566416	11877.125	25.73027784	0.764955051	3290.958653	0.277083777	11912	-14	45	9735876	2.038046138	30	3.93155107	162	18.69894065	15.46138348	14	-99	261	12.84443236	28.58875051	0.323838996	9735876	0.293418596	578.2622764	26.24510581	20.05756224	0.805743435	2.290061672	1.3875286	0.244297788	0.871874668	1.619545824
FAHGZMU	low	over65	male	abnormal	no	below3	abnormal	right	IV	0.687341436	0.638104346	23.35618925	36.60246073	38.11823711	31.40063694	39.44616585	40.66939882	15071.875	25.15838793	0.767258518	3845.805018	0.255164339	15108	-2	40	10394835	1.679160862	21	5.200088988	102	14.4288535	17.30334922	17	-90	192	9.132368313	26.23042407	-0.206728043	10394835	0.404575776	388.6292527	28.18618028	16.33009074	0.452890296	1.817941974	0.403147929	0.634134537	0.349251026	1.03327186
FAHGZMU	high	below65	male	normal	no	below3	abnormal	right	III	0.853861831	0.773647414	20.75611002	26.82890117	30.61045573	27.85677655	29.54657341	31.591138	8943.75	22.90817469	0.794799061	2621.640958	0.293125474	8974	37	101	48228917	2.086131608	35	3.023143223	197	20.06994398	68.96735012	69	-39	236	14.60809148	73.30957846	0.11561419	48228917	0.270914057	617.7989117	28.51016964	34.64339209	1.157713512	3.47584862	0.738564164	0.649509999	0.569706967	1.303630551
FAHGZMU	low	over65	male	normal	no	below3	abnormal	left	I	0.721283766	0.630515698	7.496901429	11.89011067	13.89244399	10.63014581	12.08304597	14.2126704	491.3333333	8.576143803	0.797331486	377.6556874	0.76863437	503	31.2	99.8	2811357	2.197371346	33	4.9493712	136	21.88857313	68.67793241	74	-54	190	13.47204308	74.76081144	-1.170291595	2811357	0.275812323	872.5205269	40.86307279	63.8567999	-6.98278614	3.56143518	0.985216222	0.560184676	0.660813649	1.419328947
FAHGZMU	low	below65	female	abnormal	no	below3	abnormal	left	IV	0.916795116	0.817113601	25.51705216	31.22827982	35.35533906	34.53983208	35.51056181	36.51027253	16272.79167	28.62993442	0.811375885	3827.396055	0.235202179	16310	8	83	66512832	2.248854371	28	5.731014961	212	22.91475967	54.73868792	61	-86	298	13.07124605	63.85953316	-0.918818379	66512832	0.2964778	1081.71602	47.81982928	171.9909444	-8.449811795	5.323384333	0.704268894	0.763437879	0.496163864	1.295199944
FAHGZMU	high	over65	male	abnormal	no	below3	abnormal	left	IV	0.925534407	0.813728959	25.95013283	31.89038873	37.16180835	36.61966685	36.138622	37.49666652	17433.5	29.51565204	0.792236768	4104.108694	0.235415074	17472	19	140	149119109	2.938186591	76	2.414548431	205	40.03784025	79.22304258	83	-83	288	30.720195	92.38369737	-0.145480258	149119109	0.144800067	2258.457063	63.15619101	374.4307399	-4.299680136	12.88228269	1.240527361	0.823843982	0.759796189	1.575363262
FAHGZMU	low	below65	male	normal	no	below3	abnormal	left	III	0.806080819	0.712875079	15.36427859	21.55255394	23.32380758	24.08318916	21.58703314	26.26785107	3754.291667	17.37310034	0.738571126	1581.650316	0.421291273	3779	34	72	11402127	1.518988217	20	4.669375299	102	12.13322143	52.566552	53	-28	130	8.178125065	54.92935394	-0.487626241	11402127	0.410911304	253.9915354	21.87252674	6.160406274	-0.325857051	1.294367353	0.480508212	0.456356767	0.435824891	1.083140003
FAHGZMU	low	below65	female	normal	no	below3	normal	left	III	0.880444681	0.754319576	19.03480063	25.23439831	26.83281573	29.15475947	28.63564213	30.01666204	7481.458333	22.21749177	0.793077331	2332.523866	0.311773957	7510	76	129	81066745	1.905004142	29	3.589361652	184	17.19640639	101.6001332	101	-32	216	12.06859967	103.8966152	0.031955989	81066745	0.316839616	471.9196005	44.07591309	19.79389852	0.612762057	2.470380451	0.629100995	0.593034369	0.508983852	1.225692998
FAHGZMU	low	below65	male	abnormal	no	below3	abnormal	left	II	0.904318857	0.844393419	16.96560975	20.09206772	22.36067977	25	21.26029163	25.17935662	4410.416667	18.16963571	0.827367225	1571.950593	0.356417707	4434	46	138	49945317	2.568939347	33	5.255014551	250	27.84166635	98.16576455	103	-69	319	15.21424838	106.1327806	-0.839980398	49945317	0.235041217	1627.649789	57.77961246	236.616068	-13.76254211	6.328255927	1.369950011	0.636236049	0.797664929	1.620538794
FAHGZMU	low	below65	male	abnormal	no	below3	abnormal	right	III	0.917706335	0.85172033	18.53645098	21.76354178	25.49509757	25.55386468	24.16609195	26.98147513	5691.416667	19.97254017	0.792885345	1944.258419	0.341612385	5718	48	109	40809452	2.096274287	28	6.050578436	155	19.93576099	79.85239594	84	-68	223	12.37831914	84.48085606	-1.313240756	40809452	0.296533067	760.6099024	47.00741888	64.93531833	-6.571941414	3.503361278	0.787974731	0.6292817	0.591204165	1.330269989
FAHGZMU	low	below65	male	normal	no	below3	abnormal	left	IV	0.923926833	0.863819651	25.93190926	30.02005018	32.38826948	35.34119409	34.4818793	36.02776707	15600.41667	27.73632988	0.818598114	3688.395784	0.236429312	15634	28	63	40386130	1.608628845	15	11.05390487	134	12.75574716	46.70359473	50	-89	223	6.538863418	50.82543047	-2.189909718	40386130	0.407311666	401.9986221	42.12652645	32.75147834	-4.53651049	1.828386419	0.501613858	0.562163391	0.421441855	1.124907082
FAHGZMU	low	below65	male	abnormal	no	below3	abnormal	right	IV	0.862045246	0.815357493	25.5056284	31.28152821	36.23534186	35.17101079	34.4818793	37.42993454	15261.95833	26.96609268	0.78807262	3775.647096	0.247389425	15300	86	137	201582816	1.984953725	25	9.003906383	268	17.71344529	111.8172549	114	-67	335	10.48995184	114.7839163	-1.248404488	201582816	0.334992712	672.2489572	65.68291603	68.89251158	-3.97779971	2.897801222	0.78493913	0.56757328	0.558798743	1.335096676
FAHGZMU	low	below65	female	normal	no	below3	normal	right	IV	0.881989869	0.740829085	24.20058385	32.66689219	36.40054945	35.77708764	36.24913792	38.75564475	16138.375	28.81186797	0.805478141	3834.160015	0.237580303	16176	60	234	453061697	3.390329248	110	2.306462873	313	57.29210086	153.1401459	163	-69	382	44.29929438	167.3567003	-0.353212527	453061697	0.106477723	4556.360861	101.4529077	1264.925114	-36.78159762	24.26370454	3.030193511	0.777250816	1.20621656	2.057540236
FAHGZMU	low	below65	female	abnormal	no	below3	normal	left	II	0.918579819	0.849034673	15.96108663	18.79909871	21.58703314	21.21320344	22.47220505	22.56102835	3636.875	17.26847269	0.787611641	1452.081238	0.399266194	3660	78	108	32489328	1.293841297	16	5.568010152	141	9.811956165	93.30054645	94	6	135	6.489397326	94.21711932	-0.53461085	32489328	0.487403476	171.8736063	18.13474849	2.442080055	-0.059011106	0.770141866	0.473715793	0.235201459	0.438372467	1.074240601
FAHGZMU	low	below65	female	normal	no	below3	abnormal	left	IV	0.903163266	0.827969604	29.16586964	35.22577339	41.86884283	40.36087214	40.85339643	43.11612227	23233.95833	31.81462454	0.770592177	5109.852135	0.21993033	23278	-43	32	21613741	2.341986831	37	3.703386393	143	23.30980032	-4.220508635	-4	-103	246	15.66107309	30.47138115	0.253327272	21613741	0.236924571	910.692376	29.45034325	83.73303686	0.565902699	4.999556939	0.779456432	0.729379512	0.568097056	1.338651762
FAHGZMU	low	over65	male	normal	no	over3	abnormal	right	II	0.761399591	0.636657438	11.22031646	17.62378917	20.61552813	19.10497317	16.55294536	21.77154106	1814.5	13.41874587	0.770607624	933.5884529	0.514515543	1832	46	127	15081295	2.434614848	42	3.637330411	224	25.30519953	84.78548035	83	-41	265	17.54147518	90.73118497	0.115256941	15081295	0.220994785	1043.570248	36.87129466	94.44321018	3.165448535	5.293311037	1.268245004	0.612462966	0.815963277	1.561517348
FAHGZMU	low	below65	female	normal	no	below3	normal	right	II	0.879795084	0.713114477	11.65018764	16.3370511	19.02629759	19.23538406	19.72308292	19.94993734	1734	14.37325724	0.710154738	982.8725304	0.566823835	1752	42	105	10697558	2.114399157	33	3.812677968	144	20.32004128	73.62899543	75	-30	174	13.82996971	78.14033594	-0.594899634	10697558	0.273951101	684.6831319	29.84627034	57.68887266	-5.411104221	3.770436121	0.876719362	0.622605787	0.651218776	1.376309425
FAHGZMU	low	below65	male	normal	no	below3	normal	right	III	0.875184237	0.821560458	17.25764934	21.00593959	25.29822128	25.29822128	22.13594362	25.78759392	4697.25	18.38406721	0.821680792	1650.732771	0.35142536	4722	31	134	35780706	2.708223676	56	2.874202965	199	32.30953779	77.30834392	73	-63	262	23.26017258	87.04853398	0.170436762	35780706	0.177829372	1600.867228	46.31428001	192.2413378	10.15196835	8.443883128	1.385295243	0.717326015	0.825558707	1.635904337
FAHGZMU	low	over65	male	normal	no	below3	abnormal	right	III	0.895762942	0.83212536	19.4902622	23.42226681	26.2488095	27.01851217	26.07680962	27.96426291	6721.208333	20.98079863	0.785373779	2193.003366	0.326281117	6740	31	169	86619561	3.067828138	83	2.211647258	257	43.89163222	100.6764095	103	-46	303	33.63817509	113.3647516	0.065952035	86619561	0.130003346	2715.827485	46.08736784	522.4154568	5.337362666	15.51512494	2.12433593	0.759153434	1.074194909	1.859640938
FAHGZMU	low	over65	female	abnormal	no	below3	abnormal	left	III	0.640009038	0.467273589	19.08904123	40.8519584	45.31004304	42.19004622	32.01562119	46.04345773	14129.58333	26.14562261	0.754642137	3745.380773	0.265073689	14168	57	103	98150080	1.841277988	21	9.10748929	190	15.98931093	79.71499153	82	-97	287	9.148165138	83.23213882	-1.549158168	98150080	0.378071435	573.1090581	61.08184892	40.79693675	-3.27833538	2.182217434	0.849422562	0.433544582	0.547367732	1.35828276
FAHGZMU	low	below65	male	normal	no	below3	abnormal	right	III	0.689821039	0.573958314	13.09277975	22.81137745	24.20743687	22.36067977	21.9544984	28.46049894	3156.291667	15.73576809	0.748686366	1389.853268	0.440343737	3180	41	75	11046582	1.34044612	17	3.787334605	97	10.61287845	57.3408805	57	-7	104	7.426164989	58.93867936	-0.25032757	11046582	0.474692061	185.7913477	14.76716591	2.6694727	-0.177716157	0.861784742	0.522992985	0.243201301	0.462756166	1.132003961
FAHGZMU	low	over65	male	abnormal	no	over3	abnormal	left	III	0.789450299	0.732403338	15.35495448	20.96516179	21.58703314	25.63201124	23.34523506	26.11512971	3578.333333	16.55095323	0.758750809	1491.095593	0.416701144	3602	46	158	41967591	2.854210489	61	2.875800608	241	35.2168058	98.66935036	95	-58	299	24.99671364	107.9406841	0.21343656	41967591	0.159912702	1915.550582	59.25234645	306.6659286	8.581380436	10.4153616	1.904416965	0.690403467	1.017477241	1.792930796
FAHGZMU	low	below65	female	abnormal	no	over3	normal	left	II	0.974059362	0.835816064	11.2391328	13.44689734	15.23154621	15.8113883	15.23154621	16.43167673	1396.833333	13.09807624	0.836107926	722.7445812	0.517416476	1412	54	145.9	16997569	2.542245602	49	3.863239138	178	29.26059013	103.3803116	109	-61	239	20.77809687	109.7175391	-0.831791031	16997569	0.201163239	1350.449556	61.23970718	111.6635813	-7.390701197	5.91272716	1.851299696	0.519647373	0.958597857	1.777225973
FAHGZMU	low	below65	male	normal	no	below3	normal	left	IV	0.758541457	0.672740668	27.31160385	40.59752167	45.607017	41.48493703	38.32753579	49.2341345	23718.875	30.79490324	0.756720481	5275.674917	0.222425175	23762	17	89	74746398	2.236209737	38	3.729128672	206	22.72131553	48.12111775	43	-62	268	15.79534741	56.08589295	0.738591038	74746398	0.25564122	829.9854147	30.90147961	77.35877081	7.824231236	4.671721902	0.877556671	0.683439722	0.623258002	1.392738252
FAHGZMU	low	over65	male	abnormal	no	below3	normal	right	III	0.665870168	0.599777615	21.43349788	35.73574162	34.66987165	32.80243893	35	42.24926035	12340.5	23.79536428	0.749828965	3444.110545	0.279090032	12384	64	102	92892366	1.540868963	17	9.657253674	190	13.37771919	84.19331395	88	-39	229	7.370193878	86.6083053	-1.969547523	92892366	0.480152169	412.484432	35.68694291	27.95892225	-3.708749039	1.753355938	0.446320377	0.588527179	0.368763711	1.072099514
FAHGZMU	low	below65	male	normal	no	below3	abnormal	right	III	0.895535848	0.782043573	23.56710941	30.13528943	36.87817783	33.10589071	31.04834939	39.10242959	13316.625	26.98723198	0.793717283	3423.059128	0.257051552	13352	7	126	70286809	2.775732863	71	2.853688101	238	39.83853567	54.75202217	39	-87	325	29.67438197	72.55439944	0.742585746	70286809	0.182638737	2266.356946	48.39202438	487.5595374	39.05572198	13.43910577	1.337584265	0.819002264	0.786879009	1.620975683
FAHGZMU	low	below65	male	abnormal	no	below3	normal	left	III	0.805953408	0.785845917	17.25783896	21.96084321	25	25.63201124	22.56102835	26.2488095	4462.958333	17.69941643	0.779720833	1681.229007	0.376707305	4488	69	177	80832851	2.786144742	50	4.575881124	228	33.28206918	126.7132353	133	-73	301	21.45514831	134.2046378	-0.960225103	80832851	0.179623778	1954.640805	78.30084294	312.8133443	-17.97911106	8.75122034	2.003953568	0.62375535	1.003491729	1.830994924
FAHGZMU	low	below65	female	normal	no	below3	normal	right	II	0.890026859	0.65995435	9.938827998	15.05987195	16.64331698	15.8113883	16.4924225	18.1934054	1355.416667	13.40369053	0.772668998	766.5476998	0.565543953	1372	35	109.9	9712288	2.244203865	36	4.76107712	149	23.73781758	78.16909621	85	-74	223	15.43750413	84.13636024	-1.189157192	9712288	0.262809289	968.5195114	46.33818876	53.99063381	-5.964922005	3.48059465	1.340370521	0.435461956	0.749204144	1.600095422
FAHGZMU	low	below65	female	abnormal	no	below3	normal	right	III	0.809018528	0.750520083	17.47672633	23.28615413	26.47640459	23.43074903	26.68332813	26.94438717	5380.583333	18.83893013	0.803169917	1848.82696	0.343610877	5406	33	77	18291984	1.667941836	22	4.404117974	134	13.81572194	55.28782834	56	-33	167	9.342873095	58.16910554	-0.45078198	18291984	0.38158907	326.9008766	22.8451431	8.807472681	-0.224154798	1.586964988	0.567637028	0.471246011	0.484145872	1.17575495
FAHGZMU	low	over65	male	abnormal	no	below3	normal	right	III	0.636194695	0.476924177	13.76206392	28.85587395	23.02172887	33.61547263	31.32091953	34.55430509	4767	18.35795393	0.718225475	1907.158352	0.400075173	4796	-11	97	18944691	2.845202469	55	5.484222896	356	33.84629436	44.67076731	45	-99	455	22.94407105	62.84983991	0.455044749	18944691	0.16706574	1954.624925	43.5045622	541.3911285	17.39900396	9.829509726	1.513218483	0.731287055	0.847126439	1.634480705
FAHGZMU	low	below65	male	abnormal	no	below3	normal	left	IV	0.6960212	0.664524354	24.53832685	36.92615132	37.16180835	38.41874542	38.32753579	41.12177039	16077.29167	25.70138415	0.753381857	4088.94147	0.254330241	16116	60	170	238796865	2.834745251	63	2.827881367	264	34.95058546	113.8779474	112	-43	307	25.47345272	121.7266531	0.105558932	238796865	0.160224618	1849.191172	53.34985066	285.7735142	7.044095021	10.42378709	1.432235545	0.758254645	0.826447907	1.653608432
FAHGZMU	low	below65	female	abnormal	no	below3	normal	right	IV	0.84557831	0.745845223	27.62110724	37.03329646	44.94441011	43.41658669	36.76955262	45.3431362	22809.5	31.31455225	0.787556869	4938.700742	0.216519465	22854	19	163	240231001	3.053067311	93	1.965604745	232	47.06235087	86.95768793	84	-79	311	37.78324376	102.5258584	0.174890852	240231001	0.129770412	2949.912142	69.0749762	591.9559883	12.68987861	17.65065716	1.396760842	0.85330038	0.805817742	1.643174215
FAHGZMU	low	below65	female	normal	no	below3	normal	right	III	0.884847872	0.73081562	18.38992115	25.16355789	26.83281573	29.52964612	28.3019434	29.94995826	6866.833333	22.26592065	0.740762509	2358.537587	0.343468011	6898	78	121	70370921	1.676959002	22	8.653800319	161	13.8992723	99.1738185	100	-38	199	9.215270287	101.0031742	-1.120516176	70370921	0.377817397	366.1949249	42.66478628	23.08547981	-1.693047609	1.836891177	0.463476252	0.594367567	0.408615769	1.087284637
FAHGZMU	low	below65	male	abnormal	no	below3	abnormal	left	III	0.938787627	0.825376476	20.09229148	24.34318407	28.44292531	26.40075756	28.7923601	29.29163703	7905.291667	22.85308001	0.81643239	2350.584295	0.297343146	7934	-82	-13	29795284	2.129806748	33	5.313632091	106	22.23132404	-53.74439123	-62	-114	220	14.34469471	61.28125723	1.407680466	29795284	0.287143639	866.9328996	11.38278281	88.35456229	10.82817785	4.107934961	0.883086602	0.64247767	0.611599455	1.399077629
FAHGZMU	low	below65	male	normal	no	below3	abnormal	left	II	0.833201802	0.662795412	14.32587678	21.614327	24.59674775	23.40939982	21.37755833	24.77902339	3944.666667	18.00909621	0.815278358	1480.875054	0.375411962	3968	83	183	90573118	2.469720162	39.25	6.045426391	218	32.02551181	144.5408266	159	-54	272	18.66593997	151.0823835	-1.747684154	90573118	0.245968758	1933.836035	92.37961832	345.0022198	-33.53313324	7.269716456	1.955128639	0.567978676	0.89678152	1.779271311
FAHGZMU	low	below65	female	abnormal	yes	below3	normal	right	IV	0.983303135	0.808238558	25.91078801	32.05834186	36.61966685	38.07886553	37.21558813	38.47076812	18463.08333	31.52306807	0.786947898	4292.803058	0.232507376	18503	93	135	249124316	1.660322699	21	11.16863674	170	14.16676679	114.2847106	117	-64	234	8.950009736	116.0344599	-1.905886182	249124316	0.389686902	403.0008185	66.54523943	26.64034884	-3.229444628	1.822463689	0.589141685	0.50818104	0.475823838	1.180260824
FAHGZMU	low	below65	female	abnormal	no	below3	normal	right	II	0.720319831	0.642486456	25.76861824	40.10764432	44.94441011	43.41658669	34.40930107	45.22167622	20079.25	28.89033157	0.743381191	4805.857405	0.239344468	20122	-42	12	15111065	1.970569143	27	6.212468492	169	17.30128951	-14.43966803	-15	-106	275	11.32329618	27.40387416	0.619927282	15111065	0.317409237	542.4683062	25.19033968	37.33652612	1.904190448	2.649964029	0.750317282	0.556645124	0.576356664	1.310195705
FAHGZMU	low	below65	female	abnormal	no	below3	abnormal	left	IV	0.860261173	0.727067012	21.31462274	29.31589854	30.23243292	30.46309242	35.80502758	35.81898938	11226.66667	25.21932925	0.795082723	3049.572949	0.271636545	11260	25	81	39445305	2.011971282	29	4.606720958	159	18.10616168	54.21234458	55	-75	234	12.44545378	59.18729116	0.021527989	39445305	0.306040401	564.15713	33.08035672	33.04758636	0.807513771	2.921711289	0.580298588	0.666981889	0.465109498	1.199055209
FAHGZMU	low	below65	male	normal	no	below3	abnormal	left	I	0.930624919	0.655206381	7.837471779	11.96183677	13.41640786	13.89244399	13.41640786	14.45683229	715.7083333	11.13198337	0.805563646	480.332141	0.671128333	728	47.7	94	4014196	1.766567952	18	6.42473742	127	14.4649046	71.29945055	74	-30	157	8.363375695	74.25634986	-1.234790009	4014196	0.361656201	430.3938459	29.44762928	13.75028189	-1.628960664	1.591166321	0.663538339	0.400205902	0.521043061	1.252390492
FAHGZMU	low	below65	female	abnormal	no	below3	normal	left	IV	0.970921267	0.916664935	25.32903623	27.63172809	33.10589071	33.24154028	31.78049716	33.9705755	13003	26.82823244	0.772535321	3461.477302	0.266206053	13038	19	136	76263377	2.661838495	52	3.367196992	212	35.07877527	62.0750882	49	-53	265	23.48806202	76.48081861	1.015534734	76263377	0.200927982	1995.99904	38.58752706	490.1343663	45.27965099	11.8224417	0.838867903	0.867224268	0.598930476	1.373752734
FAHGZMU	low	below65	female	abnormal	no	below3	normal	right	IV	0.832277257	0.654303116	23.7705988	36.32964329	39.3192065	42.3792402	38.60051813	42.67317659	17603.29167	30.23633587	0.74132068	4414.422863	0.25077258	17646	72	111	151657927	1.577579548	20	19.65986752	162	12.92446068	90.88614984	91	-193	355	8.331643325	92.7063367	-1.711683607	151657927	0.423689179	334.1726326	148.8144543	20.34700306	-1.054436124	1.561521709	0.479373179	0.527482011	0.39629129	1.0802437
FAHGZMU	low	below65	female	abnormal	no	below3	normal	left	III	0.744010611	0.720545392	17.93590738	24.89212697	28.42534081	24.16609195	27.51363298	29.49576241	5772.583333	18.5200066	0.79519734	1956.993334	0.339015172	5804	109	183	127302581	2.395516948	38	5.769633356	347	24.06211542	144.5335975	143	13	334	15.93918433	148.0999468	0.489209695	127302581	0.237670935	1043.633434	41.79294881	171.0413274	8.64343516	5.59266316	1.22627814	0.640378641	0.751659503	1.568033493
FAHGZMU	low	over65	male	normal	yes	over3	normal	right	II	0.837915351	0.725397371	11.80960885	16.28019251	18.38477631	16.64331698	19.31320792	19.54482029	1784.041667	13.64142323	0.7904168	899.9767515	0.504459491	1802	48	170	27786197	2.873909938	69	2.298417483	225	38.6226218	115.2869034	121	-16	241	28.97795572	124.1758558	-0.345806352	27786197	0.151830929	2128.573069	40.57678636	340.7457701	-14.1322947	12.32063579	1.557079847	0.775724472	0.918063123	1.676855181
FAHGZMU	low	below65	male	normal	no	below3	abnormal	right	III	0.914487167	0.871935164	19.46819697	22.32757409	24.75883681	26.57066051	26.68332813	27.47726333	6142.333333	20.41827999	0.782952484	2071.592384	0.337264729	6170	67	106	46919200	1.606003551	20	5.237029721	176	12.86987552	85.42398703	85	-4	180	8.212526838	87.20325927	0.181933239	46919200	0.423792124	307.1508671	24.59764807	11.92937883	0.344585465	1.543908017	0.45338444	0.543442032	0.39691268	1.080112277
FAHGZMU	high	below65	male	normal	no	below3	normal	right	I	0.40600827	0.353505675	8.439427241	23.87352692	21.54065923	22.36067977	12.64911064	22.737634	1178.875	9.692849369	0.709751611	760.3663855	0.644993223	1198	102	138	17983628	1.44072357	17	5.986814237	156	11.84233322	121.4691152	125	42	114	7.696907791	122.5209191	-1.38912761	17983628	0.422661865	256.6296805	20.40127921	5.09750311	-1.070773191	1.037491752	0.554562367	0.298891237	0.471206422	1.164348843
FAHGZMU	low	over65	male	abnormal	no	over3	abnormal	left	III	0.753696945	0.725518168	17.52055186	24.14901878	25	25.05992817	24.69817807	28.72281323	5344.458333	18.20104168	0.782424663	1889.342628	0.353514334	5370	8	85	13842003	2.238966751	51	2.207159402	133	27.19270726	40.03072626	28	-49	182	21.39689977	50.7706036	0.387157446	13842003	0.252261998	975.1951453	18.52684309	72.57605048	7.093188906	6.044488907	0.53321798	0.837644871	0.43657071	1.160864175
FAHGZMU	low	below65	female	normal	no	below3	normal	left	I	0.861761397	0.628039475	7.038697791	11.20741302	12.52996409	11.70469991	13	13.26649916	516.0833333	9.658115901	0.816507536	381.069172	0.738386899	527	78	180	9821695	2.611240121	58	2.242954342	208	31.40682464	131.227704	133	44	164	23.78635191	136.5173704	-0.22885794	9821695	0.177550778	1416.282117	22.76288476	132.555633	-1.91375693	7.4974869	1.36131344	0.690931463	0.856192577	1.583318593
SYSMH	low	below65	male	normal	no	below3	normal	right	III	0.883472516	0.842236636	20.23260396	24.02246958	28.01785145	28.0713377	28.23118843	29.18903904	7238.916667	21.22319163	0.743213415	2434.929002	0.336366492	7269	34	96	30601141	1.963000539	30	3.524320989	157	19.13254781	60.16081992	55	-5	162	13.10927804	64.88308267	0.903929543	30601141	0.302412314	590.4901639	16.18670643	44.72117855	6.153177364	3.646022481	0.540456592	0.741860357	0.461041577	1.161027093
SYSMH	low	below65	female	normal	no	below3	normal	left	IV	0.928157663	0.774890489	23.1414526	29.86415879	34.13209633	32.55764119	36.61966685	36.90528417	13327.25	27.71864784	0.728763921	3730.132769	0.279887656	13365	99	237	460492145	3.064374642	72	3.015867307	317	43.1113973	177.7452301	189	-59	376	30.42401777	185.6207964	-0.672269329	460492145	0.142563382	2861.713244	119.771343	799.0286324	-48.52006955	15.34728283	2.179853124	0.750373628	1.064901641	1.886759358
SYSMH	low	below65	female	abnormal	no	below3	abnormal	right	IV	0.90564108	0.728749728	27.34915271	37.52886852	43.0464865	43.01162634	40.36087214	43.70354677	24730.875	33.98768501	0.734715005	5587.165506	0.225918634	24783	32	209	410569689	3.390485462	106	2.601933223	343	57.56197786	108.5964169	96	-52	395	43.06944584	128.7112486	0.585780239	410569689	0.110832002	4773.403759	69.29366826	2040.207061	92.9759835	27.93299009	2.70002285	0.823802582	1.155269633	2.009473
SYSMH	low	below65	male	normal	no	over3	abnormal	right	III	0.949620548	0.846606486	18.94584172	22.37856908	25.55386468	26.41968963	26.83281573	27.14774392	6359.958333	21.25114903	0.770862775	2153.49184	0.338601564	6388	34	136	60877544	2.675371162	58	2.572016656	196	32.28313302	89.40262993	95	-48	244	23.70165303	97.62164192	-0.378591589	60877544	0.178112756	1537.154733	39.52869102	162.0378779	-8.478884469	8.160400825	1.466955006	0.694841731	0.891641365	1.650719343
SYSMH	low	over65	male	abnormal	no	over3	abnormal	right	III	0.790064907	0.504164248	11.92422065	23.65146022	27.45906044	20.61552813	27.16615541	27.62245463	3593.833333	18.68618871	0.72341337	1568.445918	0.436427005	3619	52	155	47282880	2.731265228	50	3.73033212	222	31.89377576	106.5775076	111	-66	288	21.47837031	114.3030106	-0.701572263	47282880	0.182013262	1706.4131	63.90014254	258.2868332	-16.08272738	8.219082462	1.832843413	0.633315661	0.977664847	1.778695149
SYSMH	low	below65	male	normal	no	below3	abnormal	right	III	0.909404755	0.829347397	26.55345045	32.01728318	37.64306045	37.80211634	36.40054945	40.80441153	17161.91667	29.11666957	0.799935163	4022.288306	0.234372907	17200	-55	125	99856508	3.488116718	99	2.496067457	280	56.14406393	33.90372093	32	-156	436	41.1077514	76.19455972	0.102197271	99856508	0.0993957	4656.148637	81.12254897	1389.215858	13.6796423	24.09628431	5.245154304	0.642034112	1.738860129	2.338151254
SYSMH	high	below65	female	normal	no	below3	abnormal	right	IV	0.749003243	0.669410965	23.37587223	34.92006177	39.11521443	41.59326869	33.61547263	41.89272013	14587.20833	26.15523951	0.727109425	3970.688403	0.272203448	14640	33	86	56830436	1.89980202	26	4.104222135	180	16.89522636	58.26871585	56	-47	227	11.19660493	62.30457754	0.602795326	56830436	0.323573879	486.6171361	24.19949637	28.44132289	3.308726306	2.647677574	0.784873097	0.542820948	0.614234485	1.325672421
SYSMH	low	below65	male	abnormal	no	below3	normal	right	IV	0.914046948	0.839513338	35.1014886	41.81171043	49.33558553	45.22167622	48.91829923	52.21110993	39920.79167	38.21786629	0.777443228	7265.768164	0.182004611	39995	24	130	317194881	2.734757872	61	2.46818525	209	33.5858446	79.31173897	83	-62	271	25.08803469	89.05539502	-0.247994175	317194881	0.168098178	1640.511445	47.75592944	182.0102646	-4.678880708	8.878791428	1.254160056	0.752279529	0.796825505	1.571875303
SYSMH	low	below65	male	abnormal	no	over3	normal	right	III	0.942368725	0.755757152	23.4673901	31.05149588	34.05877273	36.138622	34.525353	36.40054945	15285.91667	29.26195859	0.848296155	3511.270472	0.229706242	15327	28	87	64348207	2.029369891	30	4.27217684	131	19.24617663	59.72238533	64	-47	178	12.72500334	64.79472432	-0.940735922	64348207	0.295852688	631.5929895	25.67411995	32.01906344	-3.332357633	2.920971418	0.701974019	0.611631877	0.528687293	1.285604031
SYSMH	high	below65	male	abnormal	no	below3	normal	right	IV	0.989433657	0.853569088	29.84369689	34.96342276	40.31128874	41.0487515	40.85339643	42.55584566	25987	34.59398725	0.769280201	5515.315152	0.212233623	26048	34	92	117383068	2.034851317	30	4.308956733	196	18.53596837	62.65839988	63	-75	271	12.6564302	67.12982833	-0.228682382	117383068	0.295003888	580.3387762	37.15316205	29.45216036	0.372445507	2.87403623	0.795033799	0.565908897	0.599508778	1.336419303
SYSMH	low	over65	male	normal	no	below3	normal	left	IV	0.969056686	0.742471162	21.770963	29.32230115	34.17601498	33.24154028	33.9705755	35.28455753	13062.20833	28.41497198	0.813825586	3295.822814	0.252317428	13095	15	65	29161676	1.858440032	25	28.51858512	447	16.1971244	41.09889271	42	-64	511	10.51057393	47.19038156	1.551214482	29161676	0.343250115	537.8131297	27.58268881	167.1946525	7.24344845	2.306878643	0.98323121	0.401018978	0.641253857	1.39412244
SYSMH	low	below65	male	abnormal	no	below3	abnormal	right	II	0.779917608	0.694111262	11.77564228	16.96506442	18.68154169	16.40121947	20.80865205	21.11871208	1810.166667	13.23135247	0.77285456	929.3915646	0.513428726	1826	40	133	18871028	2.439151802	38	4.458467642	179	27.40745037	94.78094195	103	-48	227	17.15864445	101.6593651	-1.202482835	18871028	0.235940276	1351.199549	42.92335098	164.2474239	-16.70408471	6.00569974	1.48381225	0.602084142	0.861289067	1.664203481
SYSMH	low	below65	male	abnormal	no	below3	normal	left	II	0.791254959	0.678657323	15.96067044	23.51801108	26.41968963	24.08318916	25.70992026	27.14774392	4780.666667	18.6087429	0.699099475	1963.077555	0.410628411	4815	51	134	46590998	2.462730058	41	3.295417962	207	25.65791248	92.70280374	94	-30	237	17.46407136	98.36777791	-0.275845852	46590998	0.216042805	1082.409909	41.25229515	85.37573911	-1.919158281	5.218939169	1.509540711	0.551166404	0.891995632	1.669021081
SYSMH	low	below65	male	abnormal	no	below3	abnormal	right	IV	0.925149484	0.899155969	35.97352209	40.00810017	45.88027899	44.28317965	48.16637832	48.92851929	38216.66667	37.01347324	0.751169186	7304.349806	0.191129956	38277	20	122	205112237	2.589919921	51	3.019639743	221	31.12351707	62.13802022	53	-87	308	22.11756295	73.20265612	0.675154926	205112237	0.199445091	1497.495306	50.84420147	212.2973015	19.14335377	8.469746759	1.324491889	0.729465744	0.808098906	1.602912901
SYSMH	low	below65	female	abnormal	no	below3	normal	right	III	0.922805974	0.867914413	23.43946073	27.00664995	32.89376841	30	31.57530681	33.03028913	11219.79167	24.92189791	0.75355333	3216.325494	0.286665349	11254	16	140	77731745	2.886610562	68	3.064735257	255	39.60154368	67.27607962	56	-86	341	28.26547457	83.10855919	0.746461409	77731745	0.163101963	2380.961722	54.55194906	556.6892243	43.44834429	13.32780595	2.179233091	0.719106072	1.032394687	1.875741333
SYSMH	low	below65	male	normal	no	over3	normal	left	IV	0.769016396	0.540219247	23.05770507	42.68212431	44.91102315	47.75981575	42.75511665	47.80167361	19922.25	32.82325341	0.645719762	5503.837928	0.27626588	19986	80	143	256418156	2.122856951	32	3.968725046	278	19.8449968	110.3576504	109	-35	313	13.66781827	113.2690987	0.139422809	256418156	0.274759729	651.0777302	49.53321673	42.96852973	1.7031047	3.518639016	0.792002425	0.632363918	0.604942208	1.334982954
SYSMH	low	over65	female	normal	no	below3	abnormal	left	IV	0.918164895	0.885196957	32.67463192	36.91227319	42.3792402	40.31128874	42.05948169	44.05678154	29440.875	33.89155342	0.815233177	5655.913442	0.192110915	29488	37	147	336182944	2.663417966	65	2.183818441	190	34.47991368	98.69445198	106	-29	219	26.65653204	106.773918	-0.413064643	336182944	0.175563612	1660.074709	44.23697975	206.5884102	-12.90792078	9.804385616	1.198589123	0.782276285	0.768371085	1.550036321
SYSMH	high	over65	female	normal	no	over3	abnormal	right	IV	0.767660717	0.638256263	26.02248761	40.7712217	43.56604182	41.23105626	46.95742753	48.88762625	23303.45833	31.29846527	0.76059498	5187.334504	0.222599343	23350	23	66	55256357	1.656973909	22	10.47401797	295	13.82456889	44.95995717	45	-83	378	9.36621577	48.64606122	0.56250501	55256357	0.379272385	345.0415229	40.40704955	23.19945484	1.366336511	1.612189977	0.740310634	0.370079798	0.57727074	1.288710072
SYSMH	low	below65	female	abnormal	no	below3	abnormal	left	III	0.848213936	0.814548742	28.00799073	34.38467126	36.89173349	41.10960958	37.21558813	41.47288271	18877.04167	29.16555734	0.742900447	4615.046995	0.244479356	18928	58	148	234967007	2.559303001	46	3.271448248	241	27.90174025	105.6247358	109	-30	271	19.20794067	111.4169021	-0.421654478	234967007	0.200880247	1257.141246	47.5025933	117.6225284	-6.427171263	6.042314943	1.870020182	0.526941423	1.021382027	1.790291966
SYSMH	low	below65	male	abnormal	no	below3	normal	right	I	0.943192756	0.871793288	8.885526631	10.19224024	11.70469991	11.70469991	12.08304597	12.32882801	608.2083333	9.613247166	0.851042934	407.9130176	0.670679758	620	131	220.1	20135403	2.604741937	47	3.698393425	282	28.7491155	176.3790323	177	30	252	19.54421904	180.2122539	-0.332937992	20135403	0.197263267	1366.893431	44.63408716	180.5870954	-5.746972567	6.966521494	2.785246967	0.430757308	1.258409564	2.001139175
SYSMH	low	over65	male	normal	yes	over3	abnormal	left	II	0.868837444	0.783931763	9.612113469	12.26141601	14.31782106	13.03840481	13.92838828	14.76482306	868.7083333	10.65317735	0.812277917	542.0368381	0.623957222	882	36	102	5053544	2.102110437	35	2.790892535	135	20.34730899	71.43537415	73	-15	150	15.02984945	75.69439691	-0.25899693	5053544	0.266797271	626.6290435	19.89755698	22.28841829	-0.950082681	2.925186721	1.206309594	0.415115041	0.804055721	1.527097257
SYSMH	low	over65	male	abnormal	no	below3	abnormal	left	IV	0.944267753	0.906222001	29.48486402	32.53602758	37.33630941	38.48376281	39.29376541	39.87480407	21143.16667	30.72272164	0.775449441	4768.451021	0.225531544	21211	26	79	67615412	1.898683079	28	3.500720358	149	16.81320991	52.18216963	52	-45	194	11.47546922	56.46018247	0.201194375	67615412	0.318527272	464.7733769	21.70739856	18.30562477	1.179184236	2.322869077	0.801506863	0.486479745	0.615535213	1.341742008
SYSMH	high	below65	female	abnormal	no	below3	normal	right	III	0.952602903	0.786493454	21.15020981	26.89178109	30.8058436	30.8058436	30.08321791	31.20897307	10339.91667	25.61718873	0.734821388	3123.539685	0.302085576	10376	6	69	21210932	2.062333912	33	3.141547166	128	19.37554601	38.15690054	39	-90	218	13.90595326	45.21316342	-0.043898518	21210932	0.279475752	588.2810877	36.74837008	20.87331912	-0.208772899	2.67344573	1.215530577	0.374257098	0.809260809	1.548734986
SYSMH	low	over65	male	abnormal	no	over3	abnormal	left	III	0.653188508	0.583583001	15.41421957	26.41307159	24.08318916	28.42534081	23.76972865	29.41088234	3505.041667	17.25271482	0.626900136	1779.977656	0.507833522	3537	104	185	75706914	2.432249936	40	3.797497178	237	25.08429943	142.6231269	142	-25	262	16.91712694	146.3019929	-0.28185318	75706914	0.225833067	1062.916774	53.97172631	103.4742507	-1.232144577	5.597165246	1.303638668	0.622027588	0.814326731	1.596127909
SYSMH	low	below65	male	normal	no	over3	normal	left	IV	0.948795909	0.895492517	32.49516078	36.28747328	42.19004622	42.52058325	40.70626487	42.94182111	29219.54167	34.42940621	0.776906186	5905.152869	0.202096013	29271	61	173	450735382	2.831302316	62	2.568392284	245	34.86141687	116.5169622	117	-21	266	25.35219719	124.0915032	-0.050901793	450735382	0.158121464	1822.498696	40.91445342	269.4827207	-2.03736262	10.27873667	1.739718039	0.710590726	0.979726489	1.748716501
SYSMH	low	over65	male	abnormal	no	over3	abnormal	right	IV	0.893012748	0.714455408	24.24017308	33.92818194	38.07886553	36.68787266	37.33630941	38.63935817	17871.20833	30.29829898	0.783041625	4221.517113	0.236218897	17913	50	125	158446896	2.34493552	37	3.822869655	245	23.5107588	88.9744878	91	-52	297	15.85719323	94.04976287	-0.464219587	158446896	0.238231247	928.8984168	51.85593589	59.77611738	-2.553622534	4.188914257	1.25543588	0.537655384	0.786185166	1.569951814
SYSMH	low	below65	male	abnormal	no	over3	normal	right	III	0.890987312	0.849977575	20.44882977	24.0580815	27.20294102	30.2654919	29.61418579	30.28200786	7450.791667	21.43544538	0.7609137	2424.471041	0.325397776	7482	7	93	26499238	2.52722566	43	3.923032029	206	26.72912868	48.29029671	46	-115	321	17.94008858	59.51245155	0.422195226	26499238	0.211553259	1209.779133	57.2868815	143.3540343	9.438529108	6.196117084	1.594619117	0.590595791	0.923413445	1.70116167
SYSMH	low	below65	male	normal	no	below3	abnormal	left	III	0.94630604	0.885534356	21.17131651	23.90795609	29.15475947	28.44292531	28.60069929	29.29163703	8082.041667	22.62424325	0.740671977	2629.494506	0.325350278	8117	67	165	125751267	2.665255167	51	3.19314703	229	30.74043445	118.3221634	122	-31	260	21.4864409	124.4682008	-0.522606413	125751267	0.18413114	1492.198662	56.45187759	173.2972803	-9.825865423	7.40978731	1.464645322	0.668905263	0.885395729	1.650536302
SYSMH	high	below65	male	abnormal	no	below3	normal	left	IV	0.916714017	0.8681515	28.28658437	32.5825439	36.05551275	36.68787266	38.01315562	39.87480407	19857.16667	29.8688747	0.818076153	4334.795147	0.218298774	19897	36	163	250590798	2.926521911	79	2.069832596	220	40.91686793	101.4824345	105	-42	262	32.09166304	112.2247792	-0.147031578	250590798	0.142153852	2295.716546	46.98346598	340.289785	-7.19554475	13.17060908	1.629947153	0.77980144	0.913764675	1.718028889
SYSMH	low	below65	male	abnormal	no	below3	normal	right	II	0.809101582	0.761897076	14.53998191	19.08391878	20.61552813	22.8035085	20.59126028	23.34523506	2947.208333	15.44082888	0.744383372	1335.451189	0.453124122	2969	51	109	20532486	1.998513219	32	2.933695741	153	18.43419364	79.92388009	80	-7	160	13.2066606	83.16022753	-0.110861726	20532486	0.29006674	527.7968329	22.95115077	18.95298622	-0.157135742	2.568300873	1.093561441	0.402887554	0.763088752	1.48393097
SYSMH	low	below65	female	abnormal	no	over3	normal	right	III	0.846103426	0.812012015	15.73243767	19.37463655	20.59126028	22.8035085	22.13594362	23.57965225	3450.916667	16.39294636	0.759410285	1454.221735	0.42140158	3474	81	164	57009807	2.452718946	47	3.403344153	206	26.77080535	123.7222222	126	-27	233	19.42127297	128.1031705	-0.523010651	57009807	0.209703699	1103.234008	58.82579926	86.7806137	-5.010164601	5.501897806	1.282640501	0.620986628	0.79696609	1.578073123
SYSMH	low	below65	female	normal	no	below3	normal	right	III	0.643812091	0.524562691	13.41126979	25.56657197	23.70653918	24.16609195	27.65863337	28.67054237	3739.625	16.46006816	0.724516755	1608.129656	0.430024309	3766	62	108	28825934	1.765629141	22	5.705444655	166	14.93915879	85.05045141	86	-39	205	9.47267839	87.48861393	-0.643886297	28825934	0.377916394	420.6782831	35.53301669	15.75896659	-1.372636479	1.749943977	0.766621196	0.388493936	0.593006264	1.320716784
SYSMH	low	below65	female	abnormal	no	below3	normal	right	IV	0.908540238	0.814430488	31.31635215	38.45184165	42.95346319	44.10215414	40.85339643	45.76024475	29904.625	34.93504539	0.736716756	6324.251762	0.211480725	29965	8	61	46258090	1.855819873	26	4.011633018	144	16.60251864	32.85486401	30	-48	192	11.24546893	39.29042326	0.737167061	46258090	0.330087345	464.2952713	14.97528259	22.76644511	3.035366996	2.289705679	0.868350178	0.449559866	0.660914905	1.37033136
SYSMH	low	below65	male	normal	no	below3	normal	right	III	0.830308392	0.486641394	16.22933327	33.34967692	33.24154028	36.40054945	36.68787266	38.01315562	9970.375	27.69051662	0.735632055	3045.307423	0.305435595	10000	23	67	24487867	1.679429594	22	4.145178524	118	14.14453044	45.9593	47	-58	176	9.53474238	49.48521698	-0.554944124	24487867	0.36923342	336.5294435	29.64255635	7.573480307	-0.510901022	1.450460387	0.703983309	0.345643424	0.5667268	1.276693471
SYSMH	low	below65	male	abnormal	no	below3	normal	right	II	0.876770319	0.789644969	17.2610647	21.85927269	27.85677655	23.02172887	27.45906044	29.08607914	4814.833333	19.16556149	0.674064944	2045.674612	0.424869247	4849	28	108	27713166	2.443040191	42	3.326870086	199	25.51321393	68.32790266	68	-59	258	17.62092659	75.59916166	-0.023518838	27713166	0.218906416	1046.530962	40.1654229	82.05545033	0.112394097	5.053996838	1.248619275	0.602605374	0.819793845	1.555427483
SYSMH	low	below65	female	normal	no	over3	normal	left	IV	0.80483235	0.753743061	23.02939717	30.5533787	34.20526275	33.24154028	34.98571137	35.63705936	12179.08333	24.5903476	0.795128141	3219.51215	0.264347658	12216	46	126	97783871	2.422453367	43	3.480390482	258	25.46364231	83.50777669	80	-52	310	17.86945861	89.4682826	0.420604471	97783871	0.221410767	1031.024825	47.57056404	86.42305525	4.957271079	5.335155555	1.109986358	0.655164184	0.722838056	1.511419259
SYSMH	low	over65	male	normal	no	below3	normal	right	III	0.803949977	0.690365975	19.12802814	27.70708411	32.55764119	27.78488798	32.984845	33.24154028	8063.916667	22.27510964	0.679542639	2861.748294	0.354883168	8104	64	156	106051350	2.60757165	46	3.76015485	218	28.45214543	108.3501974	109	-66	284	19.37306311	114.3953534	-0.344871434	106051350	0.195837351	1346.531607	65.05842238	145.7127659	-1.95991356	6.711130486	1.441976263	0.645486459	0.874092321	1.641663369
SYSMH	low	over65	female	abnormal	no	over3	abnormal	right	IV	0.853481114	0.704565511	27.07449181	38.42721701	40.85339643	42.54409477	39.69886648	45.01110974	24340.875	32.79690397	0.801839212	5065.484116	0.208106081	24386	38	138	229123083	2.668318038	55	2.619483452	208	31.17600221	89.12913147	91	-42	250	22.86991937	96.93132234	-0.126182799	229123083	0.177593212	1451.679175	39.20757967	140.4809209	-0.816694982	7.583129726	1.539945671	0.662184872	0.891369753	1.68371767
SYSMH	low	below65	male	normal	no	below3	normal	left	III	0.872131354	0.784411134	20.6943249	26.3819877	29.83286778	29.73213749	28.60069929	30.34798181	8771	23.00855866	0.770827818	2668.247755	0.304212491	8802	34	148	90932324	2.838792044	72	2.340195204	225	37.18128391	91.47670984	94	-57	282	28.36118746	101.6408909	0.048409283	90932324	0.155968147	1962.882268	53.67209129	286.2907689	4.936522157	11.36491916	1.211961185	0.807024114	0.768026788	1.562179065
SYSMH	low	below65	female	normal	no	below3	normal	left	II	0.911079284	0.815846745	12.71552315	15.58567615	18.38477631	18.60107524	17.72004515	19.33907961	1933.291667	14.19978667	0.814151599	921.8149844	0.47681113	1952	30	106	11747156	2.276333392	34	3.931636627	145	22.65864561	71.62090164	75	-62	207	14.80078882	77.57583545	-0.714326458	11747156	0.251616669	888.4566943	42.41130293	55.38646054	-4.392040024	3.961170608	1.063392627	0.576010204	0.705001957	1.485429108
SYSMH	low	below65	male	normal	no	below3	abnormal	left	III	0.836383222	0.772096483	22.55818029	29.21678933	28.46049894	33.73425559	33.24154028	34.0881211	11497.41667	24.4364324	0.841525044	2927.412522	0.254614807	11528	28	202	208556832	3.290557997	113	1.89749404	275	56.0735044	117.7529493	125	-52	327	44.89568299	134.5040083	-0.067429618	208556832	0.109885712	4225.571166	73.49342067	1150.828205	-6.254807847	24.57956675	3.174010188	0.771555387	1.257448148	2.103764408
SYSMH	low	below65	male	abnormal	no	below3	abnormal	right	III	0.871776085	0.780327149	15.20879468	19.49028008	20.88061302	21.02379604	22.8035085	22.82542442	3620.291667	16.99116008	0.849444878	1342.284667	0.370766996	3643	21	61	7306043	1.549992931	21.5	3.519915044	105	12.75237572	41.75267637	42	-22	127	8.94891369	44.78282912	-0.132817021	7306043	0.400710955	262.2158006	10.53492304	4.463153482	-0.164288222	1.226205641	0.574948824	0.361086167	0.504763098	1.169669602
SYSMH	low	below65	male	normal	no	below3	normal	right	III	0.924334521	0.839762195	18.16390701	21.62982225	26.47640459	26.30589288	23.85372088	27.14774392	5607.958333	19.99319138	0.801358871	1904.847715	0.339668664	5634	79	138.7	72073788	2.046917712	30	4.171755686	178	19.15006649	110.3390131	113	-7	185	12.849476	113.104596	-0.76084528	72073788	0.290459794	617.9518078	36.66007533	33.65232241	-2.785408603	2.982655176	0.694926156	0.620903854	0.55632385	1.26753666
SYSMH	low	below65	male	abnormal	no	below3	normal	right	IV	0.807069352	0.688874486	24.96463548	36.23974467	36.12478374	37.44329045	41.40048309	42.05948169	18781.79167	29.24798724	0.768464946	4446.497735	0.236745131	18824	56	131	183944231	2.331530192	38	3.520519402	221	23.36122603	94.22869741	96	-33	254	16.1291348	98.85237972	-0.325361318	183944231	0.236509133	892.7455619	41.4843174	62.98435434	-1.603594149	4.419065167	1.10231322	0.600102283	0.753273255	1.499363184
SYSMH	low	below65	female	normal	no	below3	abnormal	right	IV	0.899290015	0.823962206	30.70647814	37.26685268	39.39543121	44.59820624	42.04759208	44.77722635	27750.58333	33.51370851	0.836646035	5298.144249	0.190920104	27793	35	93	137701302	2.102121876	29	12.05154071	400	19.17159158	64.9164178	64	-67	467	12.15915321	70.38843505	1.202962087	137701302	0.297865439	740.3904882	38.4163265	129.399914	7.997815219	3.370213371	1.291050464	0.444921421	0.766167128	1.560270823
SYSMH	high	below65	female	normal	no	below3	abnormal	right	IV	0.914727502	0.761195976	26.61942429	34.97052683	40.31128874	39.81205847	39.81205847	43.08131846	21063.20833	31.98850267	0.733211928	5030.420448	0.238824987	21108	33	178	270856931	3.092567461	88	2.204152433	264	46.55894645	99.05680311	91	-41	305	35.71760883	113.2782246	0.380005899	270856931	0.128993633	3019.705936	46.83713529	709.7149435	26.5566873	18.23427266	1.695425716	0.829921936	0.938935261	1.73825436
SYSMH	low	below65	female	normal	no	over3	normal	left	III	0.781625544	0.682288382	17.87953991	26.20525336	27.65863337	28.63564213	26.92582404	31.25699922	6901.458333	20.48269543	0.832142374	2106.591855	0.305238654	6930	129	184	176137541	1.953350378	28	7.918002308	237	17.65252113	157.6714286	160	-38	275	11.71411163	159.4260725	-1.08759349	176137541	0.317252758	556.3931952	79.54817964	33.49458832	-2.555090974	2.416490439	1.003033807	0.412135067	0.697841395	1.449136412
SYSMH	low	over65	female	normal	no	below3	abnormal	right	IV	0.819911973	0.787976455	37.93643025	48.14411653	51	55.97320788	53.93514624	57.87918451	50647	39.47393755	0.716528941	9238.88452	0.182417212	50708	39	239	1223191138	3.648442523	114	3.860959541	639	64.73366123	132.8442849	122	-95	734	46.73216296	155.3133983	0.763507101	1223191138	0.092081746	6474.647639	103.822107	4528.393702	148.8371679	36.01810913	5.891239038	0.718796911	1.683592898	2.426978591
SYSMH	low	below65	female	abnormal	no	below3	normal	right	II	0.677477281	0.575993848	11.87693026	20.61989081	21.40093456	21.47091055	18.02775638	24.39262184	2306.791667	13.96950757	0.767676569	1099.794192	0.476763553	2328	146.7	221	83309714	2.281620783	36	4.106119296	277	22.92427758	186.8101375	191	41	236	15.27250067	189.1717728	-0.843693945	83309714	0.249313231	887.9321653	51.76983976	51.69014329	-4.810402022	3.701063229	1.332085536	0.467929898	0.822359933	1.604621761
SYSMH	low	over65	male	normal	no	over3	abnormal	left	III	0.856372886	0.760791133	21.37886154	28.10082902	31.40063694	31.38470965	30	32.71085447	10258.70833	24.06478804	0.742488014	3075.080331	0.299753169	10293	41	129	91397040	2.519992346	46	3.119094767	209	27.45941939	87.70989993	90	-60	269	19.21465275	94.23127752	-0.412362232	91397040	0.203559339	1186.507118	51.34156975	96.21226809	-5.3290897	5.713567263	1.693439592	0.542234477	0.971673467	1.730276195
SYSMH	low	over65	female	normal	no	over3	abnormal	left	III	0.748277551	0.643401031	20.79355483	32.31818702	31.57530681	38.07886553	29.15475947	38.28837944	11656.375	24.18297385	0.800701332	3104.959318	0.26637435	11691	60	240	311025438	3.424668847	102	2.278462929	327	55.44621821	148.9118125	148	-62	389	41.90589175	163.1068216	-0.080340799	311025438	0.101486257	4429.107354	98.02299181	1265.517699	2.235253447	24.19464947	3.241595754	0.763690747	1.267029255	2.094734847
SYSMH	low	below65	male	abnormal	no	over3	abnormal	left	IV	0.919720713	0.837829249	22.98587264	27.43503244	33.9705755	32.75667871	32.69556545	34.6554469	11024.625	25.23256761	0.750732225	3190.863922	0.289430608	11061	43	90	52733665	1.752071677	23	4.971941287	191	14.85340747	66.24256396	67	-43	234	10.22056212	69.04731289	-0.303519188	52733665	0.359676453	379.4541362	27.16668674	11.62264874	0.069321701	1.651199834	0.848032895	0.320670421	0.633136858	1.369627719
SYSMH	high	below65	male	abnormal	no	below3	normal	right	IV	0.96781175	0.914667834	32.55522913	35.59240625	41.10960958	42.54409477	42.43819035	44.58699362	28188.95833	34.44674898	0.692227339	6470.751605	0.229549156	28237	38	143	278310857	2.749171922	56	2.80311246	240	32.32908027	90.79707476	91	-51	291	23.18085962	99.27863502	-0.013541108	278310857	0.171146467	1612.138585	53.30201108	167.6792684	0.802737738	7.730087622	2.539408507	0.505380813	1.214424435	1.962789902
SYSMH	low	below65	female	normal	no	below3	abnormal	left	II	0.885542427	0.717067084	10.52845044	14.68265756	16.76305461	16.03121954	17.49285568	18.33030278	1376.583333	13.00211622	0.764121621	783.1710776	0.568923841	1399	30	113	7914792	2.410401855	45	2.697521023	168	26.31434891	67.93995711	64	-27	195	19.072134	75.21611465	0.382688061	7914792	0.216332916	1041.62613	29.05382694	72.1176442	5.881543755	5.235854056	1.529054954	0.547403549	0.888231445	1.673637454
SYSMH	low	below65	female	normal	no	below3	abnormal	right	II	0.931890289	0.835977118	15.78545614	18.8826414	21.26029163	21.54065923	22.36067977	22.82542442	3653.75	17.59655015	0.77405603	1482.077606	0.405631914	3675	16	112	19431952	2.688012013	50	3.212322021	188	30.39254266	61.74857143	60	-105	293	21.18031636	72.71592664	0.087781002	19431952	0.18339403	1474.719913	66.42485203	159.5814564	4.64220019	7.198055807	2.240809675	0.525211564	1.135171036	1.886444283
SYSMH	high	below65	male	abnormal	no	below3	normal	right	III	0.873620158	0.86688719	21.39676764	24.68229764	28.63564213	28.01785145	30	30.16620626	8036.333333	21.56295278	0.784399213	2473.539993	0.307794599	8067	48	140	86294884	2.558581552	50	2.793110679	216	28.65294429	97.21110698	100	-42	258	20.72792268	103.4276117	-0.267833716	86294884	0.194324512	1247.271536	42.76916146	133.5908456	-5.046054673	7.123148987	1.272046382	0.697247685	0.817341699	1.572717732
SYSMH	low	below65	male	normal	no	below3	normal	left	IV	0.932644548	0.667876748	21.19336663	31.73245169	34.71310992	38.01315562	36.89173349	38.34057903	13888.91667	29.59509806	0.653780201	4273.968087	0.307725087	13930	-22	82	47182109	2.567325904	38	4.094077486	180	30.19118855	41.31019383	50	-104	284	17.85100646	58.19867759	-1.037037898	47182109	0.22399457	1680.553959	52.24038566	403.9248771	-35.3478759	9.923328695	1.242336537	0.77761044	0.775686099	1.571789045
SYSMH	low	below65	male	abnormal	no	below3	abnormal	left	IV	0.887697445	0.842647736	28.02897204	33.26297673	37.80211634	36.35931793	39.05124838	41.58124577	19432.79167	29.52745946	0.755836518	4624.659011	0.237982226	19476	10	72	43266233	2.061699419	32	8.517654057	268	19.83133663	39.11403779	36	-39	307	13.42842751	47.13295399	1.33938864	43266233	0.287625266	691.6074	17.03457523	101.1463222	8.723207877	3.388561252	0.953258462	0.559545491	0.669563158	1.415832629
SYSMH	low	below65	female	normal	no	below3	normal	right	II	0.893674284	0.642616255	8.100363039	12.6052881	13.60147051	14.2126704	14.2126704	15.42724862	799.5	11.26502182	0.816726235	510.0584305	0.637971771	812	69.1	177	14203504	2.79286634	49	3.571189308	238	32.29743503	125.2758621	127	-26	264	21.19201419	132.2573249	-0.40272946	14203504	0.1776038	1797.958383	62.06395211	185.600853	-2.726034714	7.23932108	2.691240851	0.456917145	1.207183468	1.995732121
SYSMH	low	below65	female	normal	no	below3	abnormal	right	III	0.941059231	0.865322389	22.045809	25.47698902	31.32091953	31.76476035	28.46049894	32.32645975	9534.041667	23.97535571	0.798766953	2722.170978	0.285521196	9567	35	136	79348121	2.733202254	56	3.058916839	245	32.82625807	81.48939061	77	-47	292	23.45298241	91.07106944	0.498939836	79348121	0.17553368	1653.418906	35.53961392	234.5943624	16.25092415	8.88335203	1.771195037	0.667195949	0.941650417	1.764007742
SYSMH	low	over65	male	abnormal	no	over3	abnormal	right	II	0.937646092	0.897372024	15.39890898	17.16000563	19.92485885	19.23538406	20.1246118	20.90454496	2988.875	16.09001222	0.803412104	1248.966881	0.417871902	3010	51	131	29948233	2.370235123	40	3.737038121	166	25.16946369	94.45614618	99	-45	211	17.50740746	99.74757676	-0.795161816	29948233	0.230286862	1027.615519	41.75323655	81.4555836	-6.885341932	5.006536336	1.205190998	0.611279171	0.773149631	1.544077192
SYSMH	low	below65	male	normal	no	below3	normal	right	III	0.857853774	0.850912315	20.98169161	24.65787749	28.46049894	28.65309756	27.29468813	30.5122926	7660.916667	21.15285326	0.820257456	2291.154784	0.299070579	7690	64	116	69608277	1.907816419	24	7.320360831	162	17.47448719	91.82847854	96	-39	201	10.42149036	95.14090365	-1.652269574	69608277	0.336168499	619.3220758	40.0114795	39.2615977	-5.039753263	2.440869408	0.898832987	0.457911228	0.622359577	1.393094933
SYSMH	low	below65	male	abnormal	no	below3	normal	left	I	0.897790111	0.670523863	9.912546494	14.78328669	16.64331698	17.02938637	15.26433752	17.29161647	1319.958333	13.2722886	0.775673476	750.202773	0.568353375	1336	21	156	15344825	2.989572042	80	2.409272455	192	42.49910023	94.25523952	102	-68	260	32.2688786	107.171113	-0.462586922	15344825	0.139580121	2601.597278	57.96222924	374.8923186	-18.74278994	12.51316437	2.53319259	0.663240057	1.170534256	1.96109174
SYSMH	low	over65	female	abnormal	yes	over3	abnormal	left	IV	0.865398073	0.799321821	22.75164642	28.46368735	31.01612484	33.24154028	33.61547263	34.49637662	11332.54167	24.6324202	0.788810902	3093.115259	0.272941	11376	33	185	196158051	3.131603267	82	2.438842622	261	46.25809352	118.7240682	129	-51	312	34.2535042	131.3131674	-0.472055753	196158051	0.129217817	3147.74357	72.66700679	723.3547066	-37.60171933	17.2962498	3.205764756	0.687573101	1.33720106	2.106466308
SYSMH	low	over65	female	normal	yes	over3	abnormal	left	II	0.818156421	0.661242182	12.74725953	19.27774705	19.20937271	22.20360331	19.72308292	23.62202362	2738.958333	15.77221253	0.819511365	1155.188245	0.421761891	2759	48	130	26855102	2.420894787	39	3.907520883	175	25.47005293	92.8930772	98	-33	208	16.79776786	98.65919167	-0.810128829	26855102	0.229380507	1104.512308	41.52237386	80.53972295	-5.344736254	4.639131997	1.555447484	0.495184622	0.8852362	1.687929718
SYSMH	low	below65	male	abnormal	no	below3	normal	right	III	0.927298152	0.74691991	20.29455428	27.17099116	29.41088234	30.8058436	32.01562119	33.83784863	9734.583333	25.19560989	0.73163661	3013.470475	0.309563375	9774	80	183	192988473	2.742979289	57	3.152850122	266	32.90071363	134.4316554	139	-43	309	23.5045849	140.5172098	-0.499980142	192988473	0.17324976	1673.216272	65.65733425	195.5562783	-9.676701694	8.166752382	2.023115545	0.602072342	1.043571509	1.831035973
SYSMH	low	below65	male	abnormal	no	below3	abnormal	right	IV	0.973676867	0.837031406	26.78249835	31.99700533	37.85498646	35.73513677	37.85498646	39.7114593	19008.58333	31.15474391	0.786380588	4380.104861	0.230427738	19054	41	175	285912643	3.009593627	76	2.309375133	262	41.47843498	111.8630734	116	-41	303	30.95588784	122.4964773	-0.235300361	285912643	0.136220163	2492.039769	53.35778118	418.4793188	-11.7270153	13.68943134	1.850965231	0.761654271	0.984783395	1.785254739
SYSMH	high	below65	male	abnormal	no	over3	abnormal	right	III	0.935528062	0.865175785	20.90367459	24.16118776	27.51363298	28.17800561	27.20294102	29.15475947	8092.625	22.60346916	0.813717401	2395.540212	0.296015225	8123	29	174	109775626	3.259769757	75	3.997254376	363	46.1749546	99.86901391	94	-74	437	31.34593327	116.2504746	0.671436346	109775626	0.125340752	3540.352903	61.73519946	1500.058104	66.70726271	18.99594797	4.060594613	0.648165546	1.491018269	2.245227698
SYSMH	low	below65	male	abnormal	no	below3	normal	right	I	0.96672603	0.92151975	12.47525167	13.53769323	15.62049935	15.8113883	16.40121947	16.88194302	1550.666667	13.08724042	0.84430559	767.3557657	0.494855395	1566	91	155	25617957	2.105166036	31	4.492808927	192	19.98917368	125.1781609	128	5	187	13.39847401	127.9017148	-0.83627447	25617957	0.282859422	689.2766878	32.05103352	38.367135	-3.279029864	3.130765388	0.952619902	0.532501107	0.687515361	1.418970718
SYSMH	low	below65	male	abnormal	no	below3	abnormal	right	IV	0.749374718	0.723768725	26.75187944	36.96191689	43.27817002	37.12142239	35.4682957	43.60045871	19635.5	27.69832604	0.781237397	4505.355618	0.229449498	19681	32	132	161636705	2.666221474	57	2.451601411	201	31.60632243	82.19363853	83	-51	252	23.522712	90.62466489	0.004324047	161636705	0.175657453	1457.035671	48.86120498	156.5664878	0.968370224	8.160999111	1.115517565	0.759343331	0.753507874	1.50704522
SYSMH	low	below65	female	normal	no	below3	normal	left	III	0.981168568	0.787964017	17.14981281	21.76471571	25.29822128	26.62705391	25.55386468	27.01851217	5492.958333	21.35485494	0.774918304	1942.819296	0.353692706	5519	84	146	77271739	2.178849281	29	6.335523827	201	20.67353166	114.6622577	118	-42	243	12.5207184	118.3259898	-1.250273864	77271739	0.284157209	853.6065317	52.50277526	60.79427813	-4.776696817	3.336739633	1.185339076	0.473125786	0.730922836	1.539059657
SYSMH	low	below65	male	abnormal	no	below3	normal	left	III	0.968967295	0.741690941	20.06222439	27.04930487	31.38470965	30.14962686	31.76476035	32.77193922	10030.79167	26.20989178	0.792158848	2839.413573	0.283069738	10072	31	107	59578704	2.317682603	41	2.973127333	165	23.70091158	70.99781573	73	-43	208	16.884762	76.91085997	-0.305852494	59578704	0.232167985	874.5905433	30.36391198	62.13702436	-2.78048137	4.630173408	0.870425653	0.682899298	0.653283281	1.37605248
SYSMH	high	over65	male	normal	no	below3	normal	right	IV	0.951655839	0.759394773	27.02490974	35.58743187	39.8246155	41.48493703	41.59326869	42.55584566	22926.875	33.86698733	0.749741178	5205.582526	0.227051551	22981	19	120	123814553	2.614658604	54	3.915895195	421	31.71794899	62.02084331	53	-47	468	22.77603508	73.40090011	0.795552098	123814553	0.192786959	1541.107133	26.83611521	261.5004245	20.90647004	8.611782626	1.44166298	0.712958764	0.859550273	1.646809027
SYSMH	low	below65	male	normal	no	below3	normal	left	III	0.862225917	0.825992919	15.6575519	18.95603648	22.36067977	21.09502311	23.40939982	24.0208243	3312.583333	16.34438593	0.699731135	1535.786341	0.463621949	3341	62	145	39835985	2.44045264	42	3.27422238	204	25.34715512	104.312182	105	-27	231	17.5529493	109.1941928	-0.359243885	39835985	0.217628547	1042.340435	46.95504611	83.86175899	-3.535185344	5.305396089	1.461010974	0.568187477	0.884760242	1.647057957
SYSMH	low	below65	male	abnormal	no	below3	normal	left	IV	0.780968944	0.707440744	26.57861139	37.57008856	40.36087214	40.36087214	37.58989226	44.68780594	20730.16667	29.3410724	0.759935368	4802.226755	0.231654035	20789	26	77	65277967	1.829786611	26	3.72047431	122	16.02926157	52.1609024	53	-91	213	11.17827619	56.03592051	-0.371283279	65277967	0.334097961	419.2646487	44.1942415	10.92206806	-0.746956011	1.770447923	1.044306277	0.257436646	0.735318929	1.465888009
SYSMH	low	over65	male	normal	no	over3	abnormal	left	III	0.784975736	0.738982691	21.28401476	28.80177712	27.45906044	33.42154993	31.01612484	34.20526275	9643.833333	22.60869619	0.747594381	2930.789048	0.303902914	9685	19	74	21999474	1.836275999	25	4.605706268	193	16.86071225	42.14641198	38	-15	208	10.88245221	47.66025219	1.100369902	21999474	0.352434671	495.1795961	10.67281234	33.97800248	5.402275262	2.716025742	0.680640453	0.599060543	0.549722467	1.262483416
SYSMH	low	below65	male	abnormal	no	below3	normal	left	IV	0.921152123	0.820995628	23.4735947	28.59161962	32.75667871	33.54101966	32.80243893	35.90264614	12411.58333	26.33723111	0.764136751	3392.588316	0.273340494	12448	24	56	21887837	1.316144408	16	5.036903294	101	10.43030446	39.53574871	39	-55	156	6.81069597	41.93258472	-0.196069115	21887837	0.514371379	195.2662349	26.06748561	4.080377667	0.151002231	0.944600873	0.36586887	0.439632908	0.343562607	0.981821606
SYSMH	low	over65	male	abnormal	no	over3	abnormal	right	III	0.948034049	0.915393215	17.39771449	19.00572805	22.47220505	22.47220505	21.9317122	23.53720459	4208.333333	18.01807731	0.81159067	1553.175389	0.36907138	4232	67	127	44670638	2.041071211	27.25	5.553402329	169	19.56138932	99.18005671	104	-30	199	12.04692551	102.7396893	-1.333706265	44670638	0.308249484	718.7601127	44.14725079	46.84756818	-5.93111157	2.961263343	1.042112671	0.478236953	0.691320362	1.483760973
SYSMH	high	over65	male	abnormal	no	over3	normal	right	IV	0.888501849	0.721314147	26.66760784	36.97086486	42.05948169	44.59820624	40.71854614	46.5295605	21929.29167	32.84868179	0.671744385	5640.225691	0.257200541	21979	41	228	508370341	3.473454684	115	2.203095407	372	59.67357595	134.6938896	136	-67	439	46.13174162	152.0849146	0.142704727	508370341	0.097962159	4987.377337	85.34602308	1852.011342	20.07018708	29.56321121	3.060659808	0.812426268	1.258503347	2.078966646
SYSMH	high	below65	male	normal	no	below3	normal	right	IV	0.777004567	0.685668126	20.98663208	30.60756549	33.9705755	32.64965543	32.01562119	36.72873534	10351	23.78221815	0.6944543	3307.465521	0.319531014	10388	64	146	127788448	2.403392805	41	2.89538767	222	24.98940463	106.4145168	108	-39	261	17.73025151	110.9123296	-0.032301174	127788448	0.218610815	977.4954843	46.6859757	88.12732219	-0.56255176	5.627125381	0.981058896	0.703098628	0.701672956	1.434513525
SYSMH	low	below65	male	normal	no	below3	normal	left	IV	0.932036282	0.891801451	23.01701943	25.80957837	29.41088234	31.78049716	30.08321791	31.9217794	10184.20833	24.05546347	0.802434831	2831.560658	0.27803444	10220	33	79	34864380	1.725336823	23	3.951758524	131	14.51114012	55.29099804	56	-41	172	9.937585084	58.40708412	-0.336397473	34864380	0.362151742	354.2930109	22.90733754	9.614921901	-0.326677283	1.706396332	0.671225893	0.435054023	0.555775724	1.24499253
SYSMH	low	over65	male	normal	no	over3	normal	left	IV	0.939726189	0.791919833	23.56494427	29.75672952	34.36568055	33.73425559	34.4818793	35.39774004	13887.33333	27.96317803	0.783463929	3566.243763	0.256798312	13923	32	192	216067569	3.249412495	98	2.083572958	270	51.12726505	109.1325864	106	-66	336	39.73507604	124.5742787	0.12217074	216067569	0.113151968	3608.829508	67.95376949	866.9869496	14.55800329	20.76886341	2.438230714	0.789921853	1.166378777	1.943723903
SYSMH	high	below65	male	normal	no	below3	abnormal	right	II	0.825469049	0.756258144	14.40578047	19.04876077	22.13594362	21.63330765	21.37755833	22.49444376	2823.708333	15.72416244	0.741630774	1302.695578	0.461342116	2850	92	189	61220047	2.651515334	48	3.877980001	250	29.66877809	141.4824561	144	-37	287	20.25710493	146.563018	-0.50802437	61220047	0.191221914	1463.43285	69.96931676	169.500546	-5.29531251	7.029691412	1.933646056	0.568133848	1.003039446	1.805335627
SYSMH	high	below65	male	abnormal	no	below3	abnormal	left	IV	0.882466481	0.787290837	24.57476961	31.21434731	38.48376281	33.61547263	34.525353	38.75564475	14981.5	27.54561522	0.759935395	3867.327793	0.258140226	15023	39	141	144839112	2.723158948	53	2.813014062	229	31.61360899	89.9430207	90	-46	275	22.36306848	98.18939704	0.045521724	144839112	0.174541764	1551.410719	39.68940313	158.8769452	2.611113299	7.496122874	2.275372185	0.534269444	1.136882531	1.900643354
SYSMH	high	below65	female	abnormal	no	below3	abnormal	right	III	0.790707178	0.729830207	18.25542349	25.01324734	28.31960452	25.63201124	26	29.69848481	6360.333333	19.77815422	0.783601198	2118.567397	0.333090624	6386	46	133	66206739	2.433250107	38	3.795974694	196	25.92667124	95.93939868	101	-42	238	16.8492978	101.820832	-0.769389222	66206739	0.231858584	1163.113615	42.67233262	104.9305281	-8.812354264	5.228800889	1.406150898	0.574454727	0.825417008	1.637268306
SYSMH	low	below65	female	abnormal	no	below3	normal	right	IV	0.741074595	0.677092852	21.15070438	31.23752425	34.78505426	35.17101079	28.44292531	35.29872519	10732.83333	23.14933563	0.782388889	3007.491261	0.280214103	10769	38	328	465923183	4.051832546	171	2.049339909	455	90.03483069	178.8811403	173	-77	532	69.49842317	208.0029391	0.122806921	465923183	0.06399605	11266.76032	154.0423171	8129.756565	27.980849	62.33507172	10.9813735	0.700758534	2.439675628	2.875471159
SYSMH	low	below65	male	normal	no	over3	abnormal	left	IV	0.977307063	0.897517586	29.38569109	32.74107556	38.91015292	39.62322551	39.84971769	41.06093034	21920.25	31.99808441	0.775163599	4886.385831	0.222916519	21962	-65	27	51633651	2.560239822	45	11.53751912	363	30.15338075	-24.11788544	-33	-118	481	19.04509623	48.48757606	2.053538575	51633651	0.21458452	1769.372634	22.01637049	923.3076585	53.68576644	9.131416107	1.715266394	0.682778204	0.861024793	1.70738449
SYSMH	low	over65	male	abnormal	no	over3	abnormal	left	IV	0.868173236	0.788921315	25.05904284	31.76367828	33.61547263	34.88552709	35.34119409	39.25557285	15629.625	27.57637534	0.767595487	3938.378185	0.251981617	15676	11	170	161891739	3.273070993	82	3.043457558	308	49.31920907	80.97531258	70	-102	410	34.85055049	101.623633	0.643413321	161891739	0.121592633	3770.361536	82.56208553	1227.061845	61.88873037	20.20902583	4.030000006	0.667329381	1.514918467	2.244352278
SYSMH	low	over65	female	normal	no	below3	abnormal	right	II	0.944776984	0.851099305	8.463543443	9.944249038	11.18033989	11.40175425	11.70469991	11.87434209	537.2083333	9.39509761	0.827109009	386.3816867	0.719239935	549	29	87	2183425	1.894551612	27	3.091270762	121	16.87000375	59.23315118	59	-5	126	11.58893353	63.06421107	-0.217878538	2183425	0.316545068	468.5285185	15.87551143	12.57067402	-0.263434157	2.141435443	0.886811238	0.41406619	0.65612972	1.389194757
SYSMH	low	below65	female	abnormal	yes	over3	abnormal	right	II	0.938422782	0.763410028	17.80188189	23.31889971	25.61249695	26.92582404	27.65863337	28.39013913	6364.416667	21.88298675	0.778877772	2132.327383	0.335038935	6392	6	174	99092993	3.182912308	83	2.730950312	235	50.3630888	108.056164	125	-80	315	35.97255762	124.5096722	-0.756003186	99092993	0.132134867	3826.523911	81.75258286	1389.998819	-82.64745516	22.41945337	2.513084257	0.798492374	1.133302476	1.967361179
SYSMH	low	below65	female	normal	no	below3	normal	left	IV	0.954971364	0.922534793	32.86730046	35.62716626	41.48493703	40.79215611	39.96248241	41.67733197	28977.83333	34.02292354	0.871506827	5235.087412	0.180658345	29025	46	97	166928110	1.917692599	24	5.629790157	179	16.49407168	72.35996555	74	-77	256	10.34255558	75.83655983	-0.62107958	166928110	0.331080508	515.2191931	56.23623677	26.426632	-1.203157311	2.35680748	0.729923862	0.525741208	0.557356683	1.301855945
SYSMH	high	below65	female	normal	no	below3	normal	left	IV	0.863808519	0.749439659	22.83370195	30.467699	32.984845	33.24154028	34.6554469	35.0142828	13029.29167	26.31825795	0.768591735	3483.926242	0.267391838	13065	106	172	269275341	2.200656417	31	6.793609871	229	21.5387653	140.4005358	145	-32	261	13.33929663	143.5633504	-1.409463049	269275341	0.276646729	898.1251432	67.98047095	94.3714637	-8.673475139	4.074296032	1.109352039	0.57045038	0.718119102	1.502374142
SYSMH	low	below65	female	abnormal	no	below3	normal	right	II	0.694839173	0.620282197	10.64166921	17.15617385	18.78829423	19.31320792	14.14213562	19.41648784	1518.625	11.92078166	0.812287003	786.5777366	0.517953897	1538	115.7	270	67874849	3.168264918	77.75	2.89975972	321	47.05291015	201.7587776	213	8	313	33.12258393	210.0759182	-0.711890796	67874849	0.128510335	3425.287065	80.39924375	1022.503681	-57.87897658	18.24950212	3.538182637	0.67547627	1.352933647	2.146455773
SYSMH	low	below65	male	abnormal	no	below3	normal	left	IV	0.923434049	0.692158552	16.27301215	23.51052675	29.15475947	27.01851217	29.41088234	30.14962686	5645.208333	21.71042092	0.740445555	2070.670406	0.366801415	5671	40	133	50730347	2.596780447	54	8.030497808	529	30.19533803	86.88220772	86	-28	557	22.41278377	94.58104167	0.598211436	50730347	0.186487315	1397.055425	37.86775433	309.6094236	9.700102399	7.38626125	1.569293721	0.649156555	0.875509596	1.655343525
SYSMH	high	below65	male	normal	yes	over3	abnormal	left	IV	0.925441298	0.721618806	22.84695239	31.66069427	34.92849839	36.7151195	35.4682957	38.79432948	14723.79167	29.300114	0.766958208	3787.845014	0.257260161	14762	73	206	324853240	3.133565522	69	3.226015443	355	41.58249713	138.6864923	137	-70	425	28.79062002	148.3443469	-0.009680658	324853240	0.134848066	2772.102092	86.74553751	576.3757669	3.343310454	13.91987846	3.664967658	0.583342021	1.416742744	2.186848918
SYSMH	high	below65	male	normal	no	over3	abnormal	right	IV	0.784721892	0.613432845	20.06807486	32.71437946	36.76955262	30.61045573	33.61547263	40.09987531	11497.875	25.67168974	0.759347561	3244.306754	0.28216577	11533	105	241	397206993	3.105527891	75	3.497272139	300	43.83065629	177.2622041	185	-42	342	30.96072252	185.582618	-0.766034674	397206993	0.135499052	3019.019084	99.60717976	685.9636793	-35.7849485	14.48602512	2.52773177	0.701514671	1.149253033	1.957726111
[truncated: 1,276 more columns]
