# Supplementary material for: Combining clinical characteristics with CT radiomics to predict Ki67 expression level of small renal mass based on artificial intelligence algorithms
Source: Front Oncol. 2025 Feb 21;15:1541143. doi: 10.3389/fonc.2025.1541143 (PMC11885116; doi:10.3389/fonc.2025.1541143)
Supplement: Supplementary file 6 [file Table3.xlsx]

## Sheet: Supplementary Table 3
Model	AUROC_train_SMOTE	AUROC_val	AUROC_test
CsvmRFE_R4type.svmSA_RRF	0.801948	0.878205	0.667735
Classo_R4type.LR_mlpSGD	0.599401	0.865385	0.520655
CsvmGA_R4type.svmSA_svmLinearWeights	0.753497	0.826923	0.62037
CLR_R4type.svmRFE_mlpKerasDropout	0.627373	0.814103	0.619658
CBoruta_R4type.LR_svmPoly	0.774725	0.801282	0.685185
Classo_R4type.svmSA_treebag	0.986139	0.782051	0.544516
CsvmSA_R4type.LR_RRF	0.862013	0.769231	0.472578
CLR_R4type.LR_RRF	0.859141	0.769231	0.473291
CsvmGA_R4type.svmSA_adaboost	0.993631	0.762821	0.420584
CsvmSBF_R4type.LR_svmPoly	0.81531	0.762821	0.621083
CBoruta_R4type.LR_earth	0.798202	0.762821	0.532764
CsvmSBF_R4type.LR_earth	0.776474	0.762821	0.532764
CLR_R4type.LR_earth	0.776474	0.762821	0.532764
Classo_R4type.LR_earth	0.776474	0.762821	0.532764
CsvmGA_R4type.LR_earth	0.776474	0.762821	0.532764
CsvmSBF_R4type.svmSA_treebag	0.992195	0.759615	0.547721
CLR_R4type.LR_dnn	0.72977	0.75641	0.564815
Classo_R4type.svmRFE_mlpKerasDropout	0.711289	0.75641	0.473647
CsvmSA_R4type.LR_adaboost	0.493694	0.75641	0.44765
Classo_R4type.LR_RRF	0.955295	0.753205	0.555199
CsvmGA_R4type.LR_RRF	0.925512	0.75	0.497151
CBoruta_R4type.svmSA_RRF	0.875062	0.75	0.669516
CsvmSBF_R4type.svmSA_knn	0.863137	0.75	0.556268
CsvmSBF_R4type.svmSA_gaussprPoly	0.818556	0.75	0.63604
Classo_R4type.svmRFE_adaboost	0.811439	0.75	0.586182
Classo_R4type.svmSA_xgbTree	0.866883	0.74359	0.639245
CsvmSBF_R4type.svmSA_pcaNNet	0.826923	0.74359	0.616097
Classo_R4type.LR_svmLinear	0.825175	0.74359	0.586895
CsvmRFE_R4type.svmSA_dnn	0.681069	0.74359	0.584758
CsvmGA_R4type.svmSA_pcaNNet	0.4754	0.74359	0.592593
Classo_R4type.svmSA_amdai	0.837787	0.737179	0.638177
Classo_R4type.svmSA_lda	0.836164	0.737179	0.640313
Classo_R4type.svmSA_pda	0.836164	0.737179	0.640313
Classo_R4type.svmSA_mda	0.83529	0.737179	0.456553
CsvmGA_R4type.svmSA_amdai	0.832917	0.737179	0.608262
CsvmGA_R4type.svmSA_hdda	0.832667	0.737179	0.606125
CsvmGA_R4type.svmSA_lda	0.832542	0.737179	0.606125
CsvmGA_R4type.svmSA_pda	0.832542	0.737179	0.606125
CLR_R4type.svmSA_mlpSGD	0.818432	0.737179	0.685897
CLR_R4type.svmSA_treebag	0.988699	0.730769	0.48896
CsvmGA_R4type.LR_xgbTree	0.963911	0.730769	0.561254
CsvmRFE_R4type.svmSA_nnet	0.853147	0.730769	0.57265
Classo_R4type.svmSA_knn	0.84965	0.730769	0.551638
Classo_R4type.svmSA_hdda	0.836164	0.730769	0.633903
Classo_R4type.svmGA_dnn	0.70542	0.730769	0.569088
CsvmSA_R4type.LR_mlpKerasDecay	0.519418	0.730769	0.531339
CsvmSBF_R4type.svmSA_sda	0.843032	0.724359	0.593305
CsvmRFE_R4type.svmSA_gaussprPoly	0.817557	0.724359	0.628917
CsvmSBF_R4type.LR_dnn	0.747502	0.724359	0.656695
CsvmSBF_R4type.svmSA_xgbTree	0.925699	0.717949	0.64245
CBoruta_R4type.LR_RRF	0.888986	0.717949	0.490385
CsvmSBF_R4type.svmSA_amdai	0.84016	0.717949	0.59188
CsvmSBF_R4type.svmSA_lda	0.839785	0.717949	0.594729
CsvmSBF_R4type.svmSA_pda	0.839785	0.717949	0.594729
CsvmSBF_R4type.svmSA_ordinalNet	0.837288	0.717949	0.612536
CsvmRFE_R4type.svmSA_amdai	0.831044	0.717949	0.583333
CsvmGA_R4type.LR_mlpSGD	0.72515	0.717949	0.554843
Classo_R4type.LR_mlpKerasDropout	0.679258	0.717949	0.507123
Classo_R4type.svmSA_svmLinear	0.598402	0.717949	0.586895
CsvmRFE_R4type.svmGA_adaboost	0.860639	0.714744	0.544872
CsvmRFE_R4type.LR_earth	0.790584	0.714744	0.532764
CsvmSA_R4type.LR_earth	0.790584	0.714744	0.532764
CLR_R4type.svmSA_RRF	0.992383	0.711538	0.521011
CsvmSBF_R4type.LR_gaussprRadial	0.871004	0.711538	0.559117
CsvmSBF_R4type.svmSA_nnet	0.852398	0.711538	0.57265
CsvmGA_R4type.svmSA_nnet	0.849276	0.711538	0.584758
Classo_R4type.svmSA_nnet	0.848776	0.711538	0.596866
CsvmSBF_R4type.svmSA_hdda	0.837662	0.711538	0.597578
CsvmGA_R4type.svmSA_sda	0.835789	0.711538	0.599715
Classo_R4type.svmSA_slda	0.833042	0.711538	0.596866
CsvmSA_R4type.svmSA_svmPoly	0.500499	0.711538	0.597578
Classo_R4type.svmSA_ranger	0.99513	0.705128	0.549145
CBoruta_R4type.svmSA_bagEarthGCV	0.959416	0.705128	0.584046
CLR_R4type.svmGA_rotationForest	0.941121	0.705128	0.472578
CBoruta_R4type.svmSA_xgbTree	0.923576	0.705128	0.601852
CsvmSBF_R4type.svmSA_gaussprRadial	0.853147	0.705128	0.549858
Classo_R4type.svmSA_gpls	0.84041	0.705128	0.592593
CsvmRFE_R4type.svmSA_lda	0.831419	0.705128	0.584758
CsvmRFE_R4type.svmSA_pda	0.831419	0.705128	0.584758
CsvmSBF_R4type.LR_plsRglm	0.830669	0.705128	0.599003
CBoruta_R4type.svmSA_gaussprPoly	0.816808	0.705128	0.630342
CsvmRFE_R4type.LR_dnn	0.806693	0.705128	0.594729
CsvmGA_R4type.LR_svmPoly	0.776349	0.705128	0.689459
Classo_R4type.LR_mlpKerasDecay	0.591346	0.705128	0.551282
Classo_R4type.svmSA_RRF	0.992945	0.698718	0.486467
Classo_R4type.svmSA_bagEarthGCV	0.932318	0.698718	0.552707
Classo_R4type.LR_glmnet	0.859141	0.698718	0.589744
Classo_R4type.LR_glm	0.857517	0.698718	0.602564
Classo_R4type.LR_vglmAdjCat	0.857517	0.698718	0.602564
Classo_R4type.LR_gpls	0.85527	0.698718	0.553419
CsvmSBF_R4type.LR_gpls	0.85502	0.698718	0.555556
CsvmRFE_R4type.LR_plsRglm	0.84528	0.698718	0.560541
CsvmRFE_R4type.svmSA_ordinalNet	0.835914	0.698718	0.593305
CsvmGA_R4type.svmSA_ordinalNet	0.835914	0.698718	0.593305
CsvmSBF_R4type.LR_gaussprPoly	0.835664	0.698718	0.601852
Classo_R4type.svmSA_ordinalNet	0.83479	0.698718	0.619658
CsvmRFE_R4type.svmSA_sda	0.833666	0.698718	0.581909
Classo_R4type.svmSA_gaussprPoly	0.832168	0.698718	0.614672
CsvmGA_R4type.svmSA_mda	0.830669	0.698718	0.527778
CsvmRFE_R4type.svmSA_hdda	0.829795	0.698718	0.584758
CsvmGA_R4type.svmSA_svmPoly	0.779096	0.698718	0.62963
CBoruta_R4type.svmSA_mlpKerasDropout	0.543332	0.698718	0.517806
CsvmSBF_R4type.svmSA_parRF	0.997502	0.692308	0.492165
Classo_R4type.LR_ranger	0.997003	0.692308	0.574786
CsvmSBF_R4type.svmSA_cforest	0.889361	0.692308	0.640313
CsvmSBF_R4type.LR_hdda	0.865884	0.692308	0.580484
CsvmSBF_R4type.LR_pls	0.86526	0.692308	0.581197
Classo_R4type.LR_plr	0.860265	0.692308	0.594729
CBoruta_R4type.svmSA_nnet	0.859765	0.692308	0.578348
Classo_R4type.LR_bayesglm	0.859141	0.692308	0.595442
CsvmGA_R4type.LR_plsRglm	0.853147	0.692308	0.589031
CsvmSBF_R4type.svmSA_dwdRadial	0.848651	0.692308	0.609687
Classo_R4type.LR_plsRglm	0.843781	0.692308	0.57265
CLR_R4type.LR_gpls	0.842532	0.692308	0.574074
Classo_R4type.svmSA_sda	0.838536	0.692308	0.626068
CsvmSBF_R4type.LR_sda	0.836039	0.692308	0.596866
CsvmGA_R4type.svmSA_pam	0.83454	0.692308	0.602564
CsvmRFE_R4type.LR_gaussprPoly	0.830919	0.692308	0.60114
CsvmGA_R4type.svmSA_gaussprPoly	0.826548	0.692308	0.595442
CLR_R4type.svmRFE_rotationForest	0.769793	0.692308	0.52208
CsvmSBF_R4type.svmGA_mlpSGD	0.702797	0.692308	0.559829
CLR_R4type.svmRFE_mlpSGD	0.617008	0.692308	0.626781
CLR_R4type.svmSA_ranger	0.995504	0.685897	0.522792
Classo_R4type.svmSA_parRF	0.995442	0.685897	0.564459
CsvmSBF_R4type.LR_cforest	0.941059	0.685897	0.620726
CsvmSBF_R4type.svmSA_nb	0.866259	0.685897	0.61396
CsvmSBF_R4type.LR_glmnet	0.856269	0.685897	0.584758
CsvmSBF_R4type.LR_bayesglm	0.856144	0.685897	0.586182
CBoruta_R4type.LR_gpls	0.852273	0.685897	0.551994
CBoruta_R4type.LR_plsRglm	0.828546	0.685897	0.606838
CLR_R4type.svmSA_knn	0.820867	0.685897	0.576567
CsvmSBF_R4type.svmSA_pam	0.820305	0.685897	0.634615
CsvmRFE_R4type.svmSA_pam	0.818307	0.685897	0.626068
CBoruta_R4type.svmSA_slda	0.809815	0.685897	0.60755
CsvmRFE_R4type.svmSA_LogitBoost	0.807443	0.685897	0.494302
Classo_R4type.svmSA_LogitBoost	0.807443	0.685897	0.494302
CBoruta_R4type.svmSA_LogitBoost	0.807443	0.685897	0.494302
CsvmSBF_R4type.svmSA_svmLinearWeights	0.792208	0.685897	0.451567
CsvmGA_R4type.LR_dnn	0.780594	0.685897	0.619658
Classo_R4type.svmGA_mlpSGD	0.552073	0.685897	0.523504
CBoruta_R4type.LR_knn	0.890547	0.682692	0.477564
CsvmSBF_R4type.LR_svmRadialWeights	0.99975	0.679487	0.59188
CsvmSBF_R4type.LR_svmRadial	0.999625	0.679487	0.59188
CsvmGA_R4type.LR_ranger	0.997378	0.679487	0.504274
CsvmSBF_R4type.svmSA_ranger	0.99513	0.679487	0.519943
CsvmSBF_R4type.LR_xgbTree	0.956918	0.679487	0.602564
CsvmGA_R4type.svmSA_xgbTree	0.935315	0.679487	0.653134
CsvmSA_R4type.svmSA_svmRadialWeights	0.927073	0.679487	0.524217
CsvmSA_R4type.svmSA_svmRadial	0.927073	0.679487	0.524217
CsvmRFE_R4type.svmSA_xgbTree	0.893482	0.679487	0.634259
Classo_R4type.svmSA_pcaNNet	0.891921	0.679487	0.621083
CBoruta_R4type.svmSA_cforest	0.885864	0.679487	0.638177
CsvmGA_R4type.LR_hdda	0.866134	0.679487	0.575499
Classo_R4type.LR_pls	0.864261	0.679487	0.58547
CBoruta_R4type.svmSA_nb	0.864011	0.679487	0.608262
CsvmRFE_R4type.svmSA_nb	0.861888	0.679487	0.60755
CsvmSBF_R4type.LR_plr	0.86014	0.679487	0.588319
CBoruta_R4type.LR_bayesglm	0.856893	0.679487	0.584046
CsvmRFE_R4type.LR_sda	0.85527	0.679487	0.583333
CsvmGA_R4type.LR_gpls	0.851024	0.679487	0.559117
CsvmSBF_R4type.svmSA_glmnet	0.841409	0.679487	0.586182
Classo_R4type.svmSA_pam	0.836788	0.679487	0.611823
CsvmGA_R4type.svmSA_glmnet	0.835539	0.679487	0.59188
CLR_R4type.svmSA_hdda	0.835165	0.679487	0.624644
CBoruta_R4type.svmSA_pam	0.818931	0.679487	0.633191
CLR_R4type.LR_svmPoly	0.811439	0.679487	0.580484
CsvmRFE_R4type.svmSA_mlpKerasDecay	0.576486	0.679487	0.610399
CsvmSA_R4type.LR_mlpSGD	0.522478	0.679487	0.482194
CsvmGA_R4type.svmSA_mlpSGD	0.468407	0.679487	0.569801
CBoruta_R4type.svmGA_bagEarthGCV	1	0.673077	0.619658
CLR_R4type.LR_ranger	0.996379	0.673077	0.529915
CsvmSA_R4type.svmSA_treebag	0.983079	0.673077	0.573006
CsvmSBF_R4type.svmSA_RRF	0.980395	0.673077	0.507835
CsvmSBF_R4type.svmSA_bagEarthGCV	0.944555	0.673077	0.544872
Classo_R4type.svmSA_nb	0.874625	0.673077	0.608262
CsvmGA_R4type.svmSA_nb	0.871254	0.673077	0.588319
Classo_R4type.LR_sda	0.863511	0.673077	0.609687
Classo_R4type.LR_amdai	0.861763	0.673077	0.611111
Classo_R4type.LR_lda	0.861638	0.673077	0.611823
Classo_R4type.LR_pda	0.861638	0.673077	0.611823
Classo_R4type.LR_hdda	0.861264	0.673077	0.614672
CsvmSBF_R4type.LR_glm	0.860265	0.673077	0.591168
CsvmSBF_R4type.LR_vglmAdjCat	0.860265	0.673077	0.591168
CBoruta_R4type.LR_glmnet	0.85502	0.673077	0.589744
CsvmGA_R4type.LR_bayesglm	0.853397	0.673077	0.57906
CsvmRFE_R4type.LR_bayesglm	0.853147	0.673077	0.580484
CsvmSBF_R4type.svmSA_gpls	0.838412	0.673077	0.594017
CBoruta_R4type.svmSA_gpls	0.832667	0.673077	0.566952
CBoruta_R4type.LR_gaussprPoly	0.832043	0.673077	0.60755
CsvmRFE_R4type.svmRFE_evtree	0.458854	0.673077	0.485043
CsvmSA_R4type.svmSA_LogitBoost	0.846029	0.669872	0.573006
CsvmRFE_R4type.svmRFE_bagEarth	1	0.666667	0.584046
CLR_R4type.svmSA_bagEarthGCV	0.941434	0.666667	0.577635
CLR_R4type.svmSA_xgbTree	0.888362	0.666667	0.637108
Classo_R4type.svmSA_cforest	0.887737	0.666667	0.623932
CsvmRFE_R4type.LR_gaussprRadial	0.878871	0.666667	0.553419
CBoruta_R4type.LR_gaussprRadial	0.875499	0.666667	0.549858
CsvmGA_R4type.LR_pls	0.86476	0.666667	0.584046
CsvmGA_R4type.LR_sda	0.85964	0.666667	0.570513
Classo_R4type.LR_slda	0.857767	0.666667	0.577635
CBoruta_R4type.LR_plr	0.857517	0.666667	0.584046
CsvmGA_R4type.LR_slda	0.857268	0.666667	0.567664
CsvmRFE_R4type.LR_glmnet	0.853771	0.666667	0.57906
CsvmGA_R4type.LR_glm	0.852398	0.666667	0.584758
CsvmGA_R4type.LR_vglmAdjCat	0.852398	0.666667	0.584758
Classo_R4type.LR_gaussprPoly	0.851648	0.666667	0.567664
CsvmRFE_R4type.LR_gpls	0.851024	0.666667	0.549145
CsvmSBF_R4type.svmSA_bayesglm	0.843781	0.666667	0.570513
CsvmGA_R4type.LR_gaussprPoly	0.843781	0.666667	0.557692
Classo_R4type.svmSA_glm	0.837537	0.666667	0.600427
Classo_R4type.svmSA_vglmAdjCat	0.837537	0.666667	0.600427
CsvmRFE_R4type.svmSA_mda	0.83479	0.666667	0.496439
CLR_R4type.LR_pcaNNet	0.8248	0.666667	0.639601
CsvmGA_R4type.svmSA_svmLinear	0.715035	0.666667	0.638889
CsvmSA_R4type.LR_dnn	0.682193	0.666667	0.561966
CsvmSBF_R4type.svmGA_mlpKerasDecay	0.646853	0.666667	0.577635
CBoruta_R4type.LR_evtree	0.58966	0.666667	0.574786
CLR_R4type.LR_mlpKerasDecay	0.512363	0.666667	0.499288
CsvmSA_R4type.svmRFE_LogitBoost	0.996941	0.663462	0.49537
CsvmRFE_R4type.svmGA_bagEarth	1	0.660256	0.636752
Classo_R4type.svmGA_bagEarth	1	0.660256	0.601852
Classo_R4type.LR_xgbTree	0.99488	0.660256	0.560541
CsvmGA_R4type.svmSA_bagEarthGCV	0.949426	0.660256	0.576923
CsvmGA_R4type.LR_cforest	0.93494	0.660256	0.574074
CsvmRFE_R4type.svmRFE_nb	0.92982	0.660256	0.539174
CsvmSBF_R4type.svmRFE_nb	0.92957	0.660256	0.539886
CsvmRFE_R4type.svmSA_cforest	0.89011	0.660256	0.614672
CsvmGA_R4type.LR_gaussprRadial	0.864635	0.660256	0.504986
CsvmGA_R4type.LR_glmnet	0.852897	0.660256	0.580484
CLR_R4type.LR_bayesglm	0.852398	0.660256	0.60755
Classo_R4type.svmSA_dwdRadial	0.844905	0.660256	0.60755
Classo_R4type.svmSA_plr	0.839535	0.660256	0.599003
CsvmRFE_R4type.svmSA_dwdRadial	0.837537	0.660256	0.608262
CBoruta_R4type.svmSA_ordinalNet	0.836289	0.660256	0.603276
CsvmRFE_R4type.svmSA_gpls	0.835415	0.660256	0.56339
Classo_R4type.svmSA_bayesglm	0.83504	0.660256	0.611823
CsvmGA_R4type.svmSA_slda	0.832542	0.660256	0.586895
CsvmRFE_R4type.svmSA_treebag	0.99488	0.657051	0.567664
CsvmGA_R4type.svmGA_rotationForest	0.949738	0.657051	0.474359
CsvmGA_R4type.svmRFE_mlpKerasDropout	0.77023	0.657051	0.569088
CsvmSBF_R4type.svmSA_evtree	0.655407	0.657051	0.519231
CsvmSA_R4type.svmSA_earth	0.655407	0.657051	0.519231
CsvmSBF_R4type.LR_spls	0.655407	0.657051	0.519231
CsvmRFE_R4type.LR_evtree	0.655407	0.657051	0.519231
CsvmRFE_R4type.LR_spls	0.655407	0.657051	0.519231
CsvmSA_R4type.LR_spls	0.655407	0.657051	0.519231
CLR_R4type.LR_spls	0.655407	0.657051	0.519231
Classo_R4type.LR_spls	0.655407	0.657051	0.519231
CBoruta_R4type.LR_spls	0.655407	0.657051	0.519231
CsvmGA_R4type.LR_spls	0.655407	0.657051	0.519231
CsvmGA_R4type.svmRFE_glm	1	0.653846	0.509972
Classo_R4type.svmGA_bagEarthGCV	1	0.653846	0.596866
CsvmSBF_R4type.svmRFE_RRF	0.986576	0.653846	0.521724
CsvmRFE_R4type.svmSA_bagEarthGCV	0.957542	0.653846	0.568376
CsvmSBF_R4type.svmGA_gaussprRadial	0.939935	0.653846	0.599003
CsvmSBF_R4type.svmRFE_gaussprRadial	0.936563	0.653846	0.593305
CBoruta_R4type.svmRFE_nb	0.929446	0.653846	0.541311
CLR_R4type.svmSA_gaussprPoly	0.889735	0.653846	0.600427
CLR_R4type.LR_gaussprRadial	0.85989	0.653846	0.581909
CsvmGA_R4type.svmSA_dwdRadial	0.846528	0.653846	0.593305
CsvmRFE_R4type.svmSA_knn	0.84453	0.653846	0.540242
CsvmSBF_R4type.svmSA_dwdLinear	0.838162	0.653846	0.576923
CsvmGA_R4type.svmSA_bayesglm	0.83479	0.653846	0.584758
Classo_R4type.LR_svmPoly	0.796454	0.653846	0.611111
CsvmSA_R4type.LR_slda	0.779346	0.653846	0.530627
CsvmSBF_R4type.svmRFE_mlpKerasDecay	0.640609	0.653846	0.599715
Classo_R4type.svmSA_svmPoly	0.626873	0.653846	0.470798
CsvmGA_R4type.svmRFE_mlpSGD	0.589286	0.653846	0.559829
CsvmSBF_R4type.LR_adaboost	0.463474	0.653846	0.452279
CsvmSBF_R4type.svmRFE_mlpKerasDropout	0.554446	0.650641	0.600427
CBoruta_R4type.svmRFE_bagEarth	1	0.647436	0.603276
CBoruta_R4type.svmGA_bagEarth	1	0.647436	0.622507
CsvmRFE_R4type.svmGA_rotationForest	0.963849	0.647436	0.542735
Classo_R4type.LR_cforest	0.9498	0.647436	0.596154
CsvmSBF_R4type.LR_amdai	0.868132	0.647436	0.591168
CsvmSBF_R4type.LR_lda	0.867507	0.647436	0.591168
CsvmSBF_R4type.LR_pda	0.867507	0.647436	0.591168
CsvmGA_R4type.LR_plr	0.854895	0.647436	0.584046
CsvmRFE_R4type.LR_plr	0.854271	0.647436	0.58547
CsvmRFE_R4type.LR_glm	0.851648	0.647436	0.588319
CsvmRFE_R4type.LR_vglmAdjCat	0.851648	0.647436	0.588319
CLR_R4type.LR_glmnet	0.849775	0.647436	0.601852
CsvmSBF_R4type.svmSA_glm	0.84965	0.647436	0.554131
CsvmSBF_R4type.svmSA_vglmAdjCat	0.84965	0.647436	0.554131
CLR_R4type.LR_glm	0.849525	0.647436	0.601852
CLR_R4type.LR_plr	0.849525	0.647436	0.601852
CLR_R4type.LR_multinom	0.849525	0.647436	0.601852
CLR_R4type.LR_vglmAdjCat	0.849525	0.647436	0.601852
CsvmSBF_R4type.LR_pam	0.84528	0.647436	0.574786
CLR_R4type.svmSA_amdai	0.834041	0.647436	0.612536
CLR_R4type.svmSA_lda	0.833167	0.647436	0.614672
CLR_R4type.svmSA_pda	0.833167	0.647436	0.614672
CLR_R4type.svmSA_sda	0.828921	0.647436	0.633191
CBoruta_R4type.svmGA_mlpKerasDecay	0.745504	0.647436	0.626068
CsvmGA_R4type.LR_evtree	0.702735	0.647436	0.452991
CBoruta_R4type.svmSA_treebag	0.993069	0.644231	0.575142
CsvmSA_R4type.LR_knn	0.868257	0.644231	0.444088
Classo_R4type.svmRFE_rotationForest	0.858079	0.644231	0.499288
CsvmSBF_R4type.LR_rotationForest	0.814061	0.644231	0.435897
CsvmSA_R4type.svmRFE_svmLinearWeights	1	0.641026	0.453704
CsvmGA_R4type.svmRFE_avNNet	1	0.641026	0.472222
CsvmSBF_R4type.svmGA_bagEarthGCV	1	0.641026	0.619658
CsvmRFE_R4type.svmRFE_glmStepAIC	0.999625	0.641026	0.594017
CsvmRFE_R4type.svmGA_glmStepAIC	0.999625	0.641026	0.594017
CsvmGA_R4type.svmGA_nnet	0.999438	0.641026	0.514245
CsvmRFE_R4type.LR_ranger	0.998377	0.641026	0.564815
Classo_R4type.LR_svmRadialWeights	0.996254	0.641026	0.499288
Classo_R4type.LR_svmRadial	0.996254	0.641026	0.499288
CsvmSA_R4type.svmSA_rbfDDA	0.966908	0.641026	0.544872
CsvmSA_R4type.LR_svmRadialWeights	0.962787	0.641026	0.527066
CsvmSA_R4type.LR_svmRadial	0.962787	0.641026	0.527066
CLR_R4type.svmRFE_gaussprRadial	0.936688	0.641026	0.601852
CsvmGA_R4type.svmRFE_nb	0.930445	0.641026	0.531339
CsvmSA_R4type.LR_nb	0.924451	0.641026	0.537037
CsvmSBF_R4type.svmSA_mda	0.891858	0.641026	0.542023
CLR_R4type.LR_amdai	0.865385	0.641026	0.602564
CLR_R4type.LR_lda	0.864885	0.641026	0.604701
CLR_R4type.LR_pda	0.864885	0.641026	0.604701
CsvmGA_R4type.LR_pcaNNet	0.857268	0.641026	0.575499
CBoruta_R4type.svmSA_mlp	0.848402	0.641026	0.579772
CBoruta_R4type.svmSA_mlpML	0.848402	0.641026	0.579772
CLR_R4type.LR_plsRglm	0.841658	0.641026	0.586895
CBoruta_R4type.svmSA_dwdRadial	0.835789	0.641026	0.608974
CsvmRFE_R4type.svmSA_slda	0.808192	0.641026	0.598291
Classo_R4type.svmGA_mlpKerasDropout	0.767108	0.641026	0.58547
CsvmSA_R4type.svmGA_dnn	0.705794	0.641026	0.574786
CsvmSBF_R4type.svmSA_dnn	0.596653	0.641026	0.521368
CBoruta_R4type.svmSA_mlpKerasDecay	0.541459	0.641026	0.580484
CLR_R4type.svmGA_glm	1	0.637821	0.490028
CLR_R4type.svmRFE_bagEarth	1	0.634615	0.574074
CsvmGA_R4type.svmGA_bagEarthGCV	1	0.634615	0.616809
CLR_R4type.svmGA_regLogistic	0.997128	0.634615	0.5349
CsvmGA_R4type.LR_svmRadialWeights	0.994256	0.634615	0.542735
CsvmGA_R4type.LR_svmRadial	0.994256	0.634615	0.542735
CsvmSBF_R4type.svmRFE_cforest	0.990385	0.634615	0.470085
CsvmRFE_R4type.svmGA_cforest	0.989136	0.634615	0.477208
CBoruta_R4type.svmRFE_cforest	0.987388	0.634615	0.4651
CBoruta_R4type.LR_cforest	0.944181	0.634615	0.610755
CsvmRFE_R4type.svmRFE_gaussprRadial	0.93956	0.634615	0.582621
CsvmSA_R4type.svmSA_bagEarthGCV	0.938936	0.634615	0.507835
CBoruta_R4type.svmGA_gaussprRadial	0.938062	0.634615	0.583333
CsvmGA_R4type.svmRFE_gaussprRadial	0.934191	0.634615	0.580484
Classo_R4type.svmRFE_nb	0.930445	0.634615	0.534188
CLR_R4type.svmRFE_slda	0.916708	0.634615	0.581909
Classo_R4type.LR_gaussprRadial	0.90497	0.634615	0.527778
CsvmGA_R4type.svmSA_cforest	0.888736	0.634615	0.604345
CLR_R4type.svmSA_cforest	0.884366	0.634615	0.622507
CsvmGA_R4type.LR_amdai	0.864386	0.634615	0.589031
CsvmGA_R4type.LR_lda	0.864386	0.634615	0.589031
CsvmGA_R4type.LR_pda	0.864386	0.634615	0.589031
Classo_R4type.LR_multinom	0.851648	0.634615	0.596866
CsvmSBF_R4type.svmSA_plr	0.848901	0.634615	0.564103
CBoruta_R4type.svmSA_gaussprRadial	0.845904	0.634615	0.531339
Classo_R4type.svmSA_mlp	0.839036	0.634615	0.589744
Classo_R4type.svmSA_mlpML	0.839036	0.634615	0.589744
CsvmRFE_R4type.svmSA_bayesglm	0.837413	0.634615	0.559829
CsvmGA_R4type.svmSA_plr	0.836039	0.634615	0.578348
CsvmSBF_R4type.svmSA_svmPoly	0.763861	0.634615	0.459402
CBoruta_R4type.svmRFE_dnn	0.679945	0.634615	0.586895
Classo_R4type.svmSA_mlpKerasDropout	0.625874	0.634615	0.522792
CsvmRFE_R4type.svmSA_svmPoly	0.605894	0.634615	0.565527
CLR_R4type.svmSA_parRF	0.996004	0.63141	0.527778
CsvmRFE_R4type.svmRFE_glm	1	0.628205	0.490385
CBoruta_R4type.svmRFE_bagEarthGCV	1	0.628205	0.605413
CsvmSA_R4type.svmGA_bagEarth	1	0.628205	0.590456
CsvmSA_R4type.svmGA_bagEarthGCV	1	0.628205	0.591168
CsvmGA_R4type.svmGA_bagEarth	1	0.628205	0.614672
CsvmRFE_R4type.svmGA_xgbTree	0.999126	0.628205	0.529915
CLR_R4type.LR_svmRadialWeights	0.992383	0.628205	0.60755
CLR_R4type.LR_svmRadial	0.992383	0.628205	0.60755
CsvmRFE_R4type.LR_xgbTree	0.964723	0.628205	0.514245
CsvmSBF_R4type.svmRFE_plsRglm	0.960914	0.628205	0.546296
CsvmSA_R4type.svmSA_xgbTree	0.940684	0.628205	0.583333
CsvmRFE_R4type.svmGA_gaussprRadial	0.94031	0.628205	0.582621
CLR_R4type.svmGA_gaussprRadial	0.937812	0.628205	0.605413
CsvmGA_R4type.svmGA_gaussprRadial	0.937562	0.628205	0.582621
CBoruta_R4type.svmRFE_gaussprRadial	0.936189	0.628205	0.581909
CBoruta_R4type.svmSA_rotationForest	0.931568	0.628205	0.554843
CsvmSA_R4type.svmRFE_gaussprRadial	0.920205	0.628205	0.581197
CBoruta_R4type.LR_pda	0.876499	0.628205	0.581197
CBoruta_R4type.LR_amdai	0.87475	0.628205	0.579772
CBoruta_R4type.LR_hdda	0.87475	0.628205	0.580484
CBoruta_R4type.LR_lda	0.87475	0.628205	0.580484
CLR_R4type.svmSA_nb	0.86988	0.628205	0.61396
CsvmRFE_R4type.LR_amdai	0.865509	0.628205	0.584758
CsvmRFE_R4type.LR_hdda	0.864386	0.628205	0.582621
CsvmRFE_R4type.LR_lda	0.863886	0.628205	0.584046
CsvmRFE_R4type.LR_pda	0.863886	0.628205	0.584046
CLR_R4type.LR_sda	0.857393	0.628205	0.611823
CsvmRFE_R4type.LR_pam	0.844156	0.628205	0.574074
CLR_R4type.LR_svmLinear	0.843531	0.628205	0.605413
CBoruta_R4type.LR_pam	0.843531	0.628205	0.576211
CsvmGA_R4type.svmSA_gpls	0.83504	0.628205	0.569801
CsvmGA_R4type.svmSA_glm	0.83479	0.628205	0.579772
CsvmGA_R4type.svmSA_vglmAdjCat	0.83479	0.628205	0.579772
CBoruta_R4type.LR_slda	0.827423	0.628205	0.610399
CsvmRFE_R4type.LR_regLogistic	0.787587	0.628205	0.498575
CsvmSA_R4type.LR_regLogistic	0.787587	0.628205	0.498575
CLR_R4type.LR_regLogistic	0.787587	0.628205	0.498575
CBoruta_R4type.LR_regLogistic	0.787587	0.628205	0.498575
CsvmSBF_R4type.LR_regLogistic	0.787463	0.628205	0.498575
Classo_R4type.LR_regLogistic	0.787463	0.628205	0.498575
CsvmGA_R4type.LR_regLogistic	0.787463	0.628205	0.498575
Classo_R4type.svmRFE_mlpSGD	0.768232	0.628205	0.637464
CsvmSBF_R4type.svmSA_spls	0.762987	0.628205	0.551994
CsvmRFE_R4type.svmSA_spls	0.762987	0.628205	0.551994
CsvmSA_R4type.svmSA_spls	0.762987	0.628205	0.551994
CLR_R4type.svmSA_spls	0.762987	0.628205	0.551994
Classo_R4type.svmSA_spls	0.762987	0.628205	0.551994
CBoruta_R4type.svmSA_spls	0.762987	0.628205	0.551994
CsvmGA_R4type.svmSA_spls	0.762987	0.628205	0.551994
CsvmGA_R4type.svmGA_adaboost	0.715597	0.628205	0.459758
CsvmSA_R4type.svmGA_LogitBoost	0.997877	0.625	0.528134
CsvmGA_R4type.svmSA_mlpKerasDropout	0.672952	0.625	0.584758
CsvmSBF_R4type.svmRFE_bagEarthGCV	1	0.621795	0.564815
CsvmRFE_R4type.svmRFE_bagEarthGCV	1	0.621795	0.594729
CBoruta_R4type.svmRFE_glm	1	0.621795	0.503205
CLR_R4type.svmGA_plr	1	0.621795	0.541311
CsvmGA_R4type.svmGA_avNNet	1	0.621795	0.52849
CsvmGA_R4type.svmRFE_regLogistic	0.998751	0.621795	0.529915
Classo_R4type.svmGA_regLogistic	0.998252	0.621795	0.543447
CBoruta_R4type.LR_ranger	0.997502	0.621795	0.580484
CsvmGA_R4type.svmSA_parRF	0.996566	0.621795	0.527066
CBoruta_R4type.svmSA_ranger	0.995754	0.621795	0.553419
CsvmSA_R4type.LR_ranger	0.988761	0.621795	0.523504
Classo_R4type.svmGA_cforest	0.988262	0.621795	0.487179
CBoruta_R4type.svmGA_nb	0.949426	0.621795	0.559117
Classo_R4type.svmGA_gaussprRadial	0.942058	0.621795	0.579772
Classo_R4type.svmRFE_gaussprRadial	0.94031	0.621795	0.423077
CLR_R4type.svmRFE_nb	0.929945	0.621795	0.537749
CsvmSA_R4type.svmGA_gaussprRadial	0.921079	0.621795	0.581197
CsvmSA_R4type.LR_cforest	0.919206	0.621795	0.565527
Classo_R4type.LR_knn	0.893419	0.621795	0.420584
CLR_R4type.LR_hdda	0.858017	0.621795	0.595442
Classo_R4type.svmSA_gaussprRadial	0.85477	0.621795	0.533476
CBoruta_R4type.LR_glm	0.854146	0.621795	0.577635
CBoruta_R4type.LR_vglmAdjCat	0.854146	0.621795	0.577635
Classo_R4type.svmSA_dwdLinear	0.826174	0.621795	0.596866
CsvmRFE_R4type.svmSA_pls	0.806319	0.621795	0.618234
CsvmSBF_R4type.svmSA_pls	0.804945	0.621795	0.623219
CsvmGA_R4type.svmGA_mlpKerasDecay	0.759803	0.621795	0.421296
Classo_R4type.LR_dnn	0.508616	0.621795	0.567664
CsvmRFE_R4type.LR_adaboost	0.458791	0.621795	0.461538
CsvmSBF_R4type.svmGA_glm	1	0.61859	0.477208
CsvmSA_R4type.svmSA_parRF	0.984328	0.61859	0.524573
CsvmGA_R4type.svmSA_rotationForest	0.86988	0.61859	0.517094
CsvmSBF_R4type.svmRFE_bagEarth	1	0.615385	0.566239
CsvmSBF_R4type.svmRFE_glm	1	0.615385	0.47151
CLR_R4type.svmRFE_svmLinear	1	0.615385	0.552707
Classo_R4type.svmRFE_parRF	1	0.615385	0.506766
CsvmSBF_R4type.svmGA_bagEarth	1	0.615385	0.619658
CsvmRFE_R4type.svmGA_bagEarthGCV	1	0.615385	0.625356
CLR_R4type.svmGA_glmnet	1	0.615385	0.554131
Classo_R4type.svmGA_vglmAdjCat	1	0.615385	0.50641
Classo_R4type.svmRFE_bagEarth	0.999625	0.615385	0.577635
CLR_R4type.svmRFE_regLogistic	0.997627	0.615385	0.533476
CLR_R4type.svmGA_mda	0.99488	0.615385	0.667379
CsvmGA_R4type.svmSA_treebag	0.994193	0.615385	0.458689
CsvmSBF_R4type.svmRFE_glmboost	0.993382	0.615385	0.566952
CsvmRFE_R4type.svmRFE_glmboost	0.993382	0.615385	0.566952
CLR_R4type.svmRFE_glmboost	0.993382	0.615385	0.566952
Classo_R4type.svmRFE_glmboost	0.993382	0.615385	0.566952
CBoruta_R4type.svmRFE_glmboost	0.993382	0.615385	0.566952
CsvmGA_R4type.svmRFE_glmboost	0.993382	0.615385	0.566952
CsvmSBF_R4type.svmGA_glmboost	0.993382	0.615385	0.566952
CsvmRFE_R4type.svmGA_glmboost	0.993382	0.615385	0.566952
CLR_R4type.svmGA_glmboost	0.993382	0.615385	0.566952
Classo_R4type.svmGA_glmboost	0.993382	0.615385	0.566952
CBoruta_R4type.svmGA_glmboost	0.993382	0.615385	0.566952
CsvmGA_R4type.svmGA_glmboost	0.993382	0.615385	0.566952
CBoruta_R4type.svmSA_rbfDDA	0.991758	0.615385	0.553419
CsvmGA_R4type.svmSA_rbfDDA	0.990509	0.615385	0.611823
CsvmGA_R4type.svmGA_nodeHarvest	0.986513	0.615385	0.57265
CsvmSA_R4type.svmRFE_cforest	0.98489	0.615385	0.492877
CsvmSA_R4type.svmGA_cforest	0.983766	0.615385	0.482194
CsvmRFE_R4type.svmGA_nb	0.949426	0.615385	0.55698
CsvmSBF_R4type.svmGA_nb	0.948926	0.615385	0.561254
CsvmSBF_R4type.LR_RRF	0.934878	0.615385	0.609687
CsvmSA_R4type.svmRFE_nb	0.928197	0.615385	0.522792
CsvmSA_R4type.svmSA_RRF	0.895979	0.615385	0.533832
CLR_R4type.LR_gaussprPoly	0.841908	0.615385	0.60755
CsvmGA_R4type.svmSA_dwdLinear	0.831543	0.615385	0.578348
Classo_R4type.svmSA_pls	0.814311	0.615385	0.610399
CBoruta_R4type.svmSA_pls	0.803571	0.615385	0.62037
CsvmSA_R4type.svmSA_slda	0.803072	0.615385	0.519231
CBoruta_R4type.svmGA_mlpSGD	0.787463	0.615385	0.539174
CsvmRFE_R4type.svmSA_mlpSGD	0.726149	0.615385	0.547009
CsvmRFE_R4type.LR_mlpSGD	0.601399	0.615385	0.465812
CsvmRFE_R4type.LR_mlpKerasDropout	0.568432	0.615385	0.623219
CsvmRFE_R4type.svmRFE_adaboost	1	0.612179	0.486467
CBoruta_R4type.svmRFE_adaboost	1	0.612179	0.486467
CsvmGA_R4type.svmRFE_adaboost	1	0.612179	0.486467
CLR_R4type.svmRFE_bagEarthGCV	1	0.608974	0.569801
CsvmGA_R4type.svmRFE_bagEarth	1	0.608974	0.573362
CsvmRFE_R4type.svmGA_svmLinearWeights	1	0.608974	0.569801
CsvmSA_R4type.svmGA_svmLinear	1	0.608974	0.539886
CBoruta_R4type.svmGA_svmLinearWeights	1	0.608974	0.565527
CBoruta_R4type.svmGA_svmRadialWeights	1	0.608974	0.576923
CBoruta_R4type.svmGA_svmRadial	1	0.608974	0.576923
CsvmGA_R4type.svmGA_rbfDDA	0.999875	0.608974	0.54416
CLR_R4type.svmGA_xgbTree	0.999251	0.608974	0.509972
CBoruta_R4type.svmGA_regLogistic	0.997877	0.608974	0.560541
CLR_R4type.svmGA_svmPoly	0.996129	0.608974	0.507123
CsvmSA_R4type.svmRFE_glmboost	0.994131	0.608974	0.564103
CsvmSA_R4type.svmGA_glmboost	0.994131	0.608974	0.564103
CBoruta_R4type.svmGA_cforest	0.985889	0.608974	0.461538
Classo_R4type.svmRFE_slda	0.974151	0.608974	0.56339
CsvmSBF_R4type.svmGA_pam	0.963911	0.608974	0.547721
CBoruta_R4type.svmRFE_rotationForest	0.949863	0.608974	0.545228
CsvmSBF_R4type.svmSA_LogitBoost	0.915147	0.608974	0.603989
CLR_R4type.svmSA_LogitBoost	0.915147	0.608974	0.603989
CsvmSA_R4type.svmGA_rotationForest	0.909965	0.608974	0.461538
Classo_R4type.LR_rotationForest	0.871004	0.608974	0.461538
Classo_R4type.LR_pam	0.856269	0.608974	0.542023
CsvmRFE_R4type.svmSA_gaussprRadial	0.851648	0.608974	0.535613
CsvmRFE_R4type.LR_mlp	0.850774	0.608974	0.55698
CsvmRFE_R4type.LR_mlpML	0.850774	0.608974	0.55698
CsvmRFE_R4type.svmSA_glmnet	0.841783	0.608974	0.583333
CBoruta_R4type.svmSA_glmnet	0.841783	0.608974	0.583333
CBoruta_R4type.svmSA_sda	0.84016	0.608974	0.560541
CsvmSBF_R4type.LR_pcaNNet	0.838037	0.608974	0.583333
CsvmSBF_R4type.svmSA_avNNet	0.820305	0.608974	0.581909
CsvmGA_R4type.svmSA_pls	0.816683	0.608974	0.604701
CsvmSA_R4type.svmSA_mda	0.800325	0.608974	0.5
CsvmSA_R4type.svmSA_pls	0.79533	0.608974	0.592593
CLR_R4type.LR_mlpKerasDropout	0.674451	0.608974	0.495014
CsvmSBF_R4type.LR_svmLinearWeights	0.667707	0.608974	0.559117
CsvmRFE_R4type.svmSA_adaboost	0.648851	0.608974	0.573362
CsvmRFE_R4type.svmRFE_mlpSGD	0.62962	0.608974	0.524929
Classo_R4type.svmSA_evtree	0.566246	0.608974	0.455128
Classo_R4type.svmGA_evtree	0.566246	0.608974	0.455128
CsvmRFE_R4type.svmRFE_avNNet	1	0.602564	0.519943
CsvmSA_R4type.svmRFE_bagEarthGCV	1	0.602564	0.560541
CsvmSA_R4type.svmRFE_glm	1	0.602564	0.486823
CLR_R4type.svmRFE_svmLinearWeights	1	0.602564	0.562678
Classo_R4type.svmRFE_ranger	1	0.602564	0.516026
CBoruta_R4type.svmRFE_svmRadial	1	0.602564	0.567664
CBoruta_R4type.svmRFE_avNNet	1	0.602564	0.510684
CsvmRFE_R4type.svmGA_svmRadialWeights	1	0.602564	0.573362
CsvmRFE_R4type.svmGA_svmRadial	1	0.602564	0.573362
CsvmRFE_R4type.svmGA_glm	1	0.602564	0.479345
CLR_R4type.svmGA_bagEarthGCV	1	0.602564	0.586182
CLR_R4type.svmGA_svmLinearWeights	1	0.602564	0.581909
CLR_R4type.svmGA_svmLinear	1	0.602564	0.581909
CsvmGA_R4type.svmGA_vglmAdjCat	1	0.602564	0.485043
CsvmSBF_R4type.svmGA_C5.0	0.99975	0.602564	0.574786
CLR_R4type.svmGA_C5.0	0.99975	0.602564	0.574786
CsvmGA_R4type.svmGA_C5.0	0.99975	0.602564	0.574786
CsvmRFE_R4type.svmGA_regLogistic	0.999251	0.602564	0.52208
CsvmSA_R4type.svmGA_regLogistic	0.999126	0.602564	0.522792
CsvmSBF_R4type.svmRFE_regLogistic	0.998751	0.602564	0.542023
CsvmRFE_R4type.svmSA_ranger	0.997253	0.602564	0.539174
CsvmSBF_R4type.svmGA_regLogistic	0.996753	0.602564	0.559117
CsvmGA_R4type.svmGA_regLogistic	0.996753	0.602564	0.551282
CsvmSBF_R4type.svmSA_rbfDDA	0.990884	0.602564	0.562678
CLR_R4type.svmGA_cforest	0.990634	0.602564	0.475071
CsvmSBF_R4type.svmGA_cforest	0.989136	0.602564	0.457977
CsvmSBF_R4type.svmRFE_pam	0.966159	0.602564	0.543447
CsvmRFE_R4type.svmRFE_pam	0.966159	0.602564	0.542023
CBoruta_R4type.svmRFE_pam	0.966034	0.602564	0.543447
CsvmRFE_R4type.svmGA_pam	0.963661	0.602564	0.548433
CBoruta_R4type.svmGA_pam	0.963536	0.602564	0.450855
CBoruta_R4type.svmRFE_plsRglm	0.959915	0.602564	0.547009
CsvmGA_R4type.svmGA_nb	0.949675	0.602564	0.55057
Classo_R4type.svmGA_nb	0.948926	0.602564	0.55698
CsvmGA_R4type.LR_nb	0.934441	0.602564	0.517806
CsvmSBF_R4type.svmRFE_nodeHarvest	0.916646	0.602564	0.465456
CLR_R4type.svmRFE_nodeHarvest	0.916646	0.602564	0.465456
CsvmSBF_R4type.svmGA_nodeHarvest	0.916646	0.602564	0.465456
CBoruta_R4type.LR_sda	0.877622	0.602564	0.581909
CsvmSBF_R4type.LR_multinom	0.85502	0.602564	0.579772
CsvmGA_R4type.LR_pam	0.85502	0.602564	0.539174
CsvmSA_R4type.svmSA_nb	0.853272	0.602564	0.569088
CBoruta_R4type.svmSA_mda	0.845405	0.602564	0.487179
CBoruta_R4type.svmSA_amdai	0.838786	0.602564	0.564103
CBoruta_R4type.svmSA_hdda	0.836913	0.602564	0.565527
CBoruta_R4type.svmSA_lda	0.836913	0.602564	0.565527
CBoruta_R4type.svmSA_pda	0.836913	0.602564	0.565527
CsvmGA_R4type.svmSA_mlp	0.83042	0.602564	0.583333
CsvmGA_R4type.svmSA_mlpML	0.83042	0.602564	0.583333
CLR_R4type.svmSA_pam	0.822428	0.602564	0.637464
CsvmGA_R4type.svmGA_mlpSGD	0.681194	0.602564	0.56339
CsvmSBF_R4type.svmSA_mlpKerasDecay	0.652972	0.602564	0.713675
CLR_R4type.svmSA_mlpKerasDropout	0.64704	0.602564	0.480769
CsvmSBF_R4type.svmRFE_evtree	0.587912	0.602564	0.576923
CsvmRFE_R4type.LR_mlpKerasDecay	0.483392	0.602564	0.43661
CsvmGA_R4type.LR_adaboost	0.467158	0.602564	0.489316
CLR_R4type.svmSA_rotationForest	0.884116	0.599359	0.480413
CsvmSA_R4type.svmGA_mlpKerasDropout	0.584166	0.599359	0.514957
CsvmSBF_R4type.svmRFE_parRF	1	0.596154	0.489316
CsvmRFE_R4type.svmRFE_parRF	1	0.596154	0.464031
CsvmRFE_R4type.svmRFE_ranger	1	0.596154	0.480769
CsvmRFE_R4type.svmRFE_svmRadial	1	0.596154	0.566952
CsvmRFE_R4type.svmRFE_multinom	1	0.596154	0.487179
CLR_R4type.svmRFE_rbfDDA	1	0.596154	0.5349
CLR_R4type.svmGA_adaboost	1	0.596154	0.507123
CLR_R4type.svmGA_multinom	1	0.596154	0.51104
CsvmSA_R4type.svmRFE_regLogistic	0.999875	0.596154	0.523504
Classo_R4type.svmRFE_regLogistic	0.999875	0.596154	0.523504
Classo_R4type.svmRFE_bagEarthGCV	0.99975	0.596154	0.580484
CsvmGA_R4type.svmGA_xgbTree	0.999376	0.596154	0.535613
CsvmRFE_R4type.svmGA_nodeHarvest	0.99488	0.596154	0.536325
Classo_R4type.svmRFE_pam	0.967532	0.596154	0.537037
CsvmSA_R4type.svmGA_pam	0.959915	0.596154	0.469373
Classo_R4type.svmGA_rotationForest	0.949301	0.596154	0.508903
CsvmSA_R4type.svmSA_rotationForest	0.856956	0.596154	0.57265
CsvmGA_R4type.LR_multinom	0.852647	0.596154	0.57906
CLR_R4type.svmSA_nnet	0.846404	0.596154	0.566239
CsvmSBF_R4type.svmSA_multinom	0.843781	0.596154	0.553419
CsvmRFE_R4type.svmSA_plr	0.840784	0.596154	0.561254
CsvmRFE_R4type.LR_svmLinearWeights	0.823302	0.596154	0.571937
CsvmRFE_R4type.LR_svmLinear	0.822428	0.596154	0.573362
CsvmSA_R4type.LR_pls	0.810689	0.596154	0.549145
CsvmSA_R4type.svmSA_pam	0.809565	0.596154	0.579772
CsvmRFE_R4type.LR_svmPoly	0.800949	0.596154	0.603276
CsvmSA_R4type.svmSA_gaussprPoly	0.798327	0.596154	0.55057
CLR_R4type.svmSA_svmLinear	0.750375	0.596154	0.494302
Classo_R4type.svmSA_dnn	0.749501	0.596154	0.619658
CBoruta_R4type.svmRFE_mlpKerasDropout	0.626873	0.596154	0.498575
CBoruta_R4type.svmGA_parRF	0.998626	0.592949	0.535969
Classo_R4type.LR_pcaNNet	0.940934	0.592949	0.577991
CsvmGA_R4type.LR_knn	0.887363	0.592949	0.469017
CLR_R4type.LR_rotationForest	0.855769	0.592949	0.608974
CsvmSBF_R4type.svmRFE_dwdLinear	1	0.589744	0.445869
Classo_R4type.svmRFE_gaussprPoly	1	0.589744	0.578348
CsvmGA_R4type.svmRFE_bagEarthGCV	1	0.589744	0.576211
CsvmGA_R4type.svmRFE_dwdLinear	1	0.589744	0.44302
CsvmSBF_R4type.svmGA_vglmAdjCat	1	0.589744	0.520655
CsvmSA_R4type.svmGA_rbfDDA	1	0.589744	0.5349
CLR_R4type.svmGA_avNNet	1	0.589744	0.532051
CBoruta_R4type.LR_svmRadialWeights	1	0.589744	0.530627
CBoruta_R4type.LR_svmRadial	1	0.589744	0.530627
Classo_R4type.svmGA_svmRadial	0.999875	0.589744	0.578348
CsvmRFE_R4type.svmRFE_regLogistic	0.997877	0.589744	0.487179
CLR_R4type.svmRFE_svmPoly	0.997378	0.589744	0.504986
CsvmGA_R4type.svmSA_ranger	0.997253	0.589744	0.555556
CLR_R4type.svmSA_rbfDDA	0.995255	0.589744	0.522792
CsvmSA_R4type.svmGA_amdai	0.992383	0.589744	0.580484
CsvmSA_R4type.svmGA_lda	0.992383	0.589744	0.579772
CsvmSA_R4type.svmGA_pda	0.992383	0.589744	0.579772
CsvmSA_R4type.svmGA_sparseLDA	0.992383	0.589744	0.579772
CsvmSA_R4type.svmGA_spls	0.992383	0.589744	0.581909
CLR_R4type.svmRFE_cforest	0.992258	0.589744	0.47151
CsvmGA_R4type.svmGA_cforest	0.991384	0.589744	0.477208
CsvmSBF_R4type.svmGA_treebag	0.991196	0.589744	0.509972
CsvmGA_R4type.svmRFE_cforest	0.990634	0.589744	0.492877
CsvmSBF_R4type.svmGA_spls	0.99001	0.589744	0.594017
CsvmRFE_R4type.svmGA_spls	0.99001	0.589744	0.594017
Classo_R4type.svmGA_spls	0.99001	0.589744	0.594017
CBoruta_R4type.svmGA_spls	0.99001	0.589744	0.594017
CsvmGA_R4type.svmGA_spls	0.99001	0.589744	0.594017
CsvmGA_R4type.svmRFE_pam	0.967532	0.589744	0.538462
Classo_R4type.svmGA_pam	0.965534	0.589744	0.533476
CsvmGA_R4type.svmGA_pam	0.96541	0.589744	0.533476
CsvmSA_R4type.svmRFE_pam	0.962662	0.589744	0.477208
CsvmGA_R4type.svmGA_plsRglm	0.962662	0.589744	0.52208
Classo_R4type.svmGA_plsRglm	0.962163	0.589744	0.531339
CLR_R4type.svmGA_nb	0.948801	0.589744	0.561966
CsvmRFE_R4type.LR_cforest	0.928696	0.589744	0.582621
CBoruta_R4type.LR_dwdRadial	0.908092	0.589744	0.523504
CLR_R4type.svmSA_ordinalNet	0.83454	0.589744	0.605413
Classo_R4type.svmSA_multinom	0.833791	0.589744	0.605413
CsvmSBF_R4type.svmSA_mlp	0.828546	0.589744	0.577635
CsvmSBF_R4type.svmSA_mlpML	0.828546	0.589744	0.577635
CsvmRFE_R4type.svmSA_dwdLinear	0.827922	0.589744	0.565527
CsvmSA_R4type.svmSA_dwdRadial	0.8253	0.589744	0.564103
CBoruta_R4type.LR_svmLinearWeights	0.8248	0.589744	0.565527
CBoruta_R4type.LR_svmLinear	0.82455	0.589744	0.564815
CLR_R4type.svmSA_regLogistic	0.78047	0.589744	0.562678
CsvmSA_R4type.svmSA_svmLinearWeights	0.778721	0.589744	0.57906
CsvmSBF_R4type.svmRFE_adaboost	0.72515	0.589744	0.526353
CsvmGA_R4type.svmSA_dnn	0.627872	0.589744	0.556268
CLR_R4type.svmGA_mlpSGD	0.489635	0.589744	0.583333
Classo_R4type.svmGA_treebag	0.991508	0.586538	0.475783
CsvmSA_R4type.LR_rotationForest	0.914398	0.586538	0.515313
CLR_R4type.svmRFE_adaboost	1	0.583333	0.486467
CLR_R4type.svmRFE_glmnet	1	0.583333	0.470085
Classo_R4type.svmRFE_svmRadial	1	0.583333	0.565527
CBoruta_R4type.svmRFE_wsrf	1	0.583333	0.541667
CBoruta_R4type.svmRFE_dwdLinear	1	0.583333	0.441595
CsvmGA_R4type.svmRFE_nnet	1	0.583333	0.478632
CsvmSBF_R4type.svmGA_svmLinearWeights	1	0.583333	0.575499
CLR_R4type.svmGA_bagEarth	1	0.583333	0.582621
CLR_R4type.svmGA_nnet	1	0.583333	0.536325
Classo_R4type.svmGA_svmLinearWeights	1	0.583333	0.569088
CsvmGA_R4type.svmGA_pcaNNet	1	0.583333	0.472934
CsvmGA_R4type.svmGA_plr	1	0.583333	0.468661
CsvmRFE_R4type.LR_svmRadialWeights	1	0.583333	0.529202
CsvmRFE_R4type.LR_svmRadial	1	0.583333	0.529202
CBoruta_R4type.svmRFE_regLogistic	0.997877	0.583333	0.54416
CBoruta_R4type.svmRFE_gpls	0.993257	0.583333	0.594729
CsvmRFE_R4type.svmRFE_cforest	0.989261	0.583333	0.464387
CBoruta_R4type.svmGA_nodeHarvest	0.988262	0.583333	0.519943
CsvmSBF_R4type.svmGA_gpls	0.972028	0.583333	0.452279
CLR_R4type.svmGA_pam	0.965035	0.583333	0.545584
CsvmGA_R4type.svmRFE_plsRglm	0.96466	0.583333	0.520655
Classo_R4type.svmRFE_plsRglm	0.963911	0.583333	0.527066
CLR_R4type.LR_xgbTree	0.954545	0.583333	0.575499
Classo_R4type.LR_nb	0.93494	0.583333	0.504986
CBoruta_R4type.LR_avNNet	0.93007	0.583333	0.553419
CsvmRFE_R4type.LR_dwdRadial	0.908092	0.583333	0.517094
CsvmSA_R4type.svmSA_bagEarth	0.902473	0.583333	0.512108
CBoruta_R4type.LR_multinom	0.859016	0.583333	0.579772
Classo_R4type.LR_mlp	0.854021	0.583333	0.565527
Classo_R4type.LR_mlpML	0.854021	0.583333	0.565527
CLR_R4type.LR_pam	0.852772	0.583333	0.575499
CsvmRFE_R4type.LR_multinom	0.852522	0.583333	0.575499
CBoruta_R4type.svmSA_bayesglm	0.847153	0.583333	0.562678
CsvmSA_R4type.LR_nnet	0.846029	0.583333	0.52208
Classo_R4type.svmSA_glmnet	0.843157	0.583333	0.580484
CLR_R4type.svmSA_dwdRadial	0.842408	0.583333	0.614672
CLR_R4type.svmSA_glmnet	0.83966	0.583333	0.586182
CLR_R4type.svmSA_slda	0.814685	0.583333	0.623219
CsvmSA_R4type.svmSA_gpls	0.811813	0.583333	0.55057
CsvmGA_R4type.svmSA_avNNet	0.811064	0.583333	0.58547
CsvmRFE_R4type.svmSA_bagEarth	0.787338	0.583333	0.545584
CsvmRFE_R4type.svmSA_regLogistic	0.780969	0.583333	0.56339
CsvmSBF_R4type.svmSA_regLogistic	0.780844	0.583333	0.56339
CsvmRFE_R4type.svmRFE_mlpKerasDropout	0.751124	0.583333	0.508547
CsvmSBF_R4type.LR_mlpSGD	0.658966	0.583333	0.562678
CsvmSBF_R4type.LR_mlpKerasDecay	0.56968	0.583333	0.540242
CBoruta_R4type.svmGA_mlpKerasDropout	0.556881	0.583333	0.504274
Classo_R4type.svmRFE_glm	1	0.580128	0.491097
CsvmSBF_R4type.svmGA_wsrf	1	0.580128	0.524929
CsvmSA_R4type.svmGA_C5.0	1	0.580128	0.605769
CsvmGA_R4type.LR_parRF	0.998377	0.580128	0.519943
CBoruta_R4type.svmGA_treebag	0.992882	0.580128	0.507123
CsvmRFE_R4type.LR_knn	0.903159	0.580128	0.471154
CBoruta_R4type.svmGA_evtree	0.644793	0.580128	0.50641
CsvmRFE_R4type.svmRFE_dwdLinear	1	0.576923	0.441595
Classo_R4type.svmRFE_dwdLinear	1	0.576923	0.448006
CsvmGA_R4type.svmGA_mlp	1	0.576923	0.529915
CsvmGA_R4type.svmGA_mlpML	1	0.576923	0.529915
CsvmRFE_R4type.svmGA_parRF	0.999813	0.576923	0.511752
CsvmSA_R4type.svmGA_bayesglm	0.999501	0.576923	0.55698
CsvmSA_R4type.svmGA_svmLinearWeights	0.999001	0.576923	0.570513
Classo_R4type.svmRFE_RRF	0.997877	0.576923	0.543447
CLR_R4type.svmRFE_gaussprPoly	0.99488	0.576923	0.594017
Classo_R4type.svmRFE_cforest	0.994006	0.576923	0.472222
CsvmSBF_R4type.svmGA_mda	0.993257	0.576923	0.660256
CBoruta_R4type.svmGA_sda	0.993132	0.576923	0.580484
CLR_R4type.svmGA_spls	0.993007	0.576923	0.592593
CsvmSBF_R4type.svmGA_gaussprPoly	0.992757	0.576923	0.603276
CsvmGA_R4type.svmRFE_gaussprPoly	0.992383	0.576923	0.578348
CBoruta_R4type.svmRFE_gaussprPoly	0.991633	0.576923	0.589031
CsvmSBF_R4type.svmRFE_gpls	0.989386	0.576923	0.462963
CLR_R4type.svmGA_gpls	0.973027	0.576923	0.446581
CLR_R4type.svmRFE_pam	0.966783	0.576923	0.541311
CsvmSBF_R4type.svmRFE_knn	0.950362	0.576923	0.50641
CBoruta_R4type.svmGA_knn	0.946866	0.576923	0.531695
CsvmSA_R4type.svmGA_nb	0.94518	0.576923	0.542735
CsvmRFE_R4type.svmGA_knn	0.93519	0.576923	0.531695
CsvmSBF_R4type.LR_dwdRadial	0.920455	0.576923	0.518519
CLR_R4type.LR_nb	0.894605	0.576923	0.472222
CsvmGA_R4type.LR_rotationForest	0.882555	0.576923	0.474359
CsvmGA_R4type.svmGA_evtree	0.86295	0.576923	0.474359
CBoruta_R4type.svmSA_knn	0.85502	0.576923	0.526353
CsvmRFE_R4type.svmSA_glm	0.841284	0.576923	0.552707
CsvmRFE_R4type.svmSA_vglmAdjCat	0.841284	0.576923	0.552707
CsvmRFE_R4type.LR_dwdLinear	0.837537	0.576923	0.523504
CsvmRFE_R4type.LR_pls	0.837288	0.576923	0.47792
CsvmSBF_R4type.LR_dwdLinear	0.837038	0.576923	0.52208
CsvmGA_R4type.svmSA_gaussprRadial	0.830045	0.576923	0.509259
CsvmGA_R4type.svmSA_multinom	0.830045	0.576923	0.576923
CsvmSA_R4type.svmSA_nnet	0.827797	0.576923	0.564103
CsvmSA_R4type.LR_gaussprRadial	0.798701	0.576923	0.472222
CBoruta_R4type.LR_dnn	0.787587	0.576923	0.521368
CsvmSA_R4type.svmSA_regLogistic	0.780969	0.576923	0.56339
CsvmGA_R4type.svmSA_regLogistic	0.780969	0.576923	0.56339
CsvmGA_R4type.svmSA_bagEarth	0.779471	0.576923	0.545584
CsvmSBF_R4type.svmRFE_mlpSGD	0.603771	0.576923	0.559117
CLR_R4type.svmSA_svmPoly	0.599276	0.576923	0.622507
CsvmSA_R4type.svmRFE_parRF	1	0.573718	0.472934
CBoruta_R4type.svmRFE_parRF	1	0.573718	0.488604
CsvmGA_R4type.svmSA_LogitBoost	0.875999	0.573718	0.554131
CsvmGA_R4type.svmRFE_plr	1	0.570513	0.51567
CsvmGA_R4type.svmRFE_vglmAdjCat	1	0.570513	0.504986
CsvmSBF_R4type.svmGA_plr	1	0.570513	0.52849
CsvmSBF_R4type.svmGA_rbfDDA	1	0.570513	0.540598
CsvmSA_R4type.svmGA_dwdLinear	1	0.570513	0.510684
Classo_R4type.svmGA_plr	1	0.570513	0.529915
CsvmGA_R4type.svmGA_svmRadial	0.999875	0.570513	0.575499
CBoruta_R4type.svmRFE_ranger	0.999625	0.570513	0.514601
Classo_R4type.svmRFE_svmRadialWeights	0.999501	0.570513	0.561254
Classo_R4type.svmGA_RRF	0.999126	0.570513	0.541311
CBoruta_R4type.svmGA_ranger	0.999126	0.570513	0.532051
CsvmSA_R4type.svmGA_glmnet	0.997003	0.570513	0.566952
CsvmRFE_R4type.svmGA_svmPoly	0.996753	0.570513	0.447293
CBoruta_R4type.svmGA_svmPoly	0.994256	0.570513	0.499288
Classo_R4type.svmGA_mda	0.994131	0.570513	0.645655
Classo_R4type.svmRFE_gpls	0.993756	0.570513	0.60755
CsvmRFE_R4type.svmRFE_gpls	0.993631	0.570513	0.608974
CsvmRFE_R4type.svmGA_treebag	0.992882	0.570513	0.507123
CBoruta_R4type.svmGA_mda	0.992632	0.570513	0.549858
CLR_R4type.svmGA_sda	0.992507	0.570513	0.584046
CBoruta_R4type.svmGA_gaussprPoly	0.992008	0.570513	0.599715
CsvmRFE_R4type.svmGA_gaussprPoly	0.991633	0.570513	0.596866
CsvmGA_R4type.svmRFE_gpls	0.989261	0.570513	0.465812
CBoruta_R4type.svmGA_gpls	0.986264	0.570513	0.457265
CsvmSA_R4type.svmSA_ranger	0.985265	0.570513	0.536325
CsvmSBF_R4type.svmRFE_earth	0.948302	0.570513	0.571225
CsvmSA_R4type.svmRFE_earth	0.948302	0.570513	0.571225
CsvmGA_R4type.svmRFE_earth	0.948302	0.570513	0.571225
CsvmSA_R4type.svmGA_earth	0.948302	0.570513	0.571225
CBoruta_R4type.svmGA_earth	0.948302	0.570513	0.571225
CsvmSA_R4type.LR_xgbTree	0.943744	0.570513	0.538462
CsvmSBF_R4type.svmGA_knn	0.940122	0.570513	0.497863
CLR_R4type.LR_cforest	0.93494	0.570513	0.631054
CsvmRFE_R4type.LR_nb	0.92545	0.570513	0.487892
CBoruta_R4type.LR_nb	0.924201	0.570513	0.485755
CsvmSA_R4type.LR_avNNet	0.882617	0.570513	0.570513
CLR_R4type.LR_mlp	0.850899	0.570513	0.524217
CLR_R4type.LR_mlpML	0.850899	0.570513	0.524217
CLR_R4type.svmSA_plr	0.84478	0.570513	0.566239
CLR_R4type.svmSA_pcaNNet	0.843781	0.570513	0.592593
CLR_R4type.svmSA_gpls	0.842907	0.570513	0.58547
CBoruta_R4type.LR_pls	0.835415	0.570513	0.52208
CBoruta_R4type.LR_dwdLinear	0.83529	0.570513	0.524217
CsvmGA_R4type.LR_svmLinear	0.82967	0.570513	0.562678
CBoruta_R4type.svmSA_dwdLinear	0.827672	0.570513	0.569088
CsvmSBF_R4type.LR_svmLinear	0.821304	0.570513	0.60755
CsvmSA_R4type.svmSA_sda	0.806568	0.570513	0.556268
CLR_R4type.svmSA_pls	0.800949	0.570513	0.616809
CsvmRFE_R4type.svmSA_svmLinear	0.759241	0.570513	0.598291
CsvmSA_R4type.LR_svmLinear	0.740634	0.570513	0.496439
CBoruta_R4type.svmSA_dnn	0.705045	0.570513	0.45584
CsvmRFE_R4type.svmGA_mlpSGD	0.701548	0.570513	0.500712
CsvmSBF_R4type.LR_evtree	0.660714	0.570513	0.615385
Classo_R4type.svmSA_mlpKerasDecay	0.519106	0.570513	0.540598
CsvmGA_R4type.svmRFE_mlpKerasDecay	0.497128	0.570513	0.539886
CLR_R4type.svmRFE_ranger	1	0.567308	0.498575
CBoruta_R4type.svmGA_wsrf	1	0.567308	0.527422
CsvmSBF_R4type.svmGA_parRF	0.999938	0.567308	0.524217
CsvmGA_R4type.svmGA_treebag	0.991196	0.567308	0.514601
CsvmRFE_R4type.svmRFE_wsrf	1	0.564103	0.539886
CsvmSA_R4type.svmRFE_adaboost	1	0.564103	0.480769
CsvmSA_R4type.svmRFE_ranger	1	0.564103	0.491097
CLR_R4type.svmRFE_plr	1	0.564103	0.485043
CsvmSBF_R4type.svmGA_adaboost	1	0.564103	0.500712
CsvmSBF_R4type.svmGA_mlp	1	0.564103	0.509259
CsvmSBF_R4type.svmGA_mlpML	1	0.564103	0.509259
CsvmRFE_R4type.svmGA_C5.0	1	0.564103	0.562322
CsvmSA_R4type.svmGA_multinom	1	0.564103	0.475783
CsvmSA_R4type.svmGA_vglmAdjCat	1	0.564103	0.491453
Classo_R4type.svmGA_C5.0	1	0.564103	0.562322
Classo_R4type.svmGA_wsrf	1	0.564103	0.527066
Classo_R4type.svmGA_dwdLinear	1	0.564103	0.573362
CBoruta_R4type.svmGA_C5.0	1	0.564103	0.562322
CBoruta_R4type.svmGA_plr	1	0.564103	0.534188
CsvmGA_R4type.svmGA_svmLinearWeights	1	0.564103	0.561966
CsvmGA_R4type.svmGA_svmLinear	1	0.564103	0.561966
CsvmSA_R4type.svmGA_svmRadial	0.999126	0.564103	0.586182
CsvmSA_R4type.svmRFE_xgbTree	0.997378	0.564103	0.551994
CBoruta_R4type.svmRFE_xgbTree	0.995754	0.564103	0.554843
CsvmSBF_R4type.svmRFE_hdda	0.994755	0.564103	0.573362
CsvmSA_R4type.svmGA_mda	0.993881	0.564103	0.610399
Classo_R4type.svmGA_gaussprPoly	0.993132	0.564103	0.603276
CLR_R4type.svmGA_amdai	0.992133	0.564103	0.589744
CLR_R4type.svmGA_lda	0.992133	0.564103	0.590456
CLR_R4type.svmGA_pda	0.992133	0.564103	0.590456
CBoruta_R4type.svmGA_lda	0.992133	0.564103	0.578348
CBoruta_R4type.svmGA_pda	0.992133	0.564103	0.578348
CsvmSA_R4type.svmGA_treebag	0.991446	0.564103	0.5
CBoruta_R4type.LR_wsrf	0.990385	0.564103	0.486111
CsvmSA_R4type.svmGA_hdda	0.988511	0.564103	0.594017
Classo_R4type.svmGA_gpls	0.986389	0.564103	0.452279
CsvmGA_R4type.svmGA_gpls	0.986139	0.564103	0.458689
CsvmRFE_R4type.svmGA_gpls	0.986014	0.564103	0.457977
CLR_R4type.svmRFE_RRF	0.984453	0.564103	0.471866
CBoruta_R4type.svmRFE_knn	0.949613	0.564103	0.547009
CsvmSA_R4type.svmGA_knn	0.947552	0.564103	0.546296
Classo_R4type.LR_dwdLinear	0.842283	0.564103	0.485755
CsvmSA_R4type.LR_pam	0.826049	0.564103	0.478632
CsvmSA_R4type.LR_gaussprPoly	0.813936	0.564103	0.470798
CsvmSA_R4type.svmSA_knn	0.809441	0.564103	0.56339
CsvmSA_R4type.svmSA_hdda	0.793082	0.564103	0.537749
CsvmSA_R4type.svmRFE_evtree	0.78022	0.564103	0.5
Classo_R4type.LR_svmLinearWeights	0.777223	0.564103	0.621795
CsvmRFE_R4type.svmSA_svmLinearWeights	0.767358	0.564103	0.560541
CBoruta_R4type.svmSA_svmPoly	0.702672	0.564103	0.54416
CBoruta_R4type.svmRFE_mlpSGD	0.682443	0.564103	0.519231
CsvmSA_R4type.svmSA_dnn	0.671828	0.564103	0.62963
CsvmSA_R4type.svmSA_adaboost	0.606269	0.564103	0.597222
CsvmRFE_R4type.svmSA_evtree	0.56044	0.564103	0.497863
CsvmSBF_R4type.svmSA_mlpSGD	0.55969	0.564103	0.470798
CsvmRFE_R4type.svmRFE_mlpKerasDecay	0.511801	0.564103	0.570513
Classo_R4type.svmRFE_wsrf	1	0.560897	0.535969
CsvmRFE_R4type.svmGA_wsrf	1	0.560897	0.529558
CLR_R4type.svmGA_wsrf	1	0.560897	0.529558
CsvmGA_R4type.svmGA_wsrf	1	0.560897	0.530271
CBoruta_R4type.svmSA_parRF	0.995754	0.560897	0.541311
CsvmGA_R4type.svmGA_glmStepAIC	0.993194	0.560897	0.461538
CsvmRFE_R4type.LR_wsrf	0.989823	0.560897	0.483974
CsvmSBF_R4type.svmSA_wsrf	0.983079	0.560897	0.563034
CLR_R4type.svmSA_wsrf	0.98027	0.560897	0.571581
CsvmSA_R4type.svmRFE_bayesglm	1	0.557692	0.450855
CLR_R4type.svmRFE_bayesglm	1	0.557692	0.551282
Classo_R4type.svmRFE_svmLinear	1	0.557692	0.423789
Classo_R4type.svmRFE_plr	1	0.557692	0.478632
CBoruta_R4type.svmRFE_plr	1	0.557692	0.530627
CsvmSBF_R4type.svmGA_dwdLinear	1	0.557692	0.57265
CsvmRFE_R4type.svmGA_plr	1	0.557692	0.540598
Classo_R4type.svmGA_mlp	1	0.557692	0.467949
Classo_R4type.svmGA_mlpML	1	0.557692	0.467949
Classo_R4type.svmGA_multinom	1	0.557692	0.475783
CBoruta_R4type.svmGA_avNNet	1	0.557692	0.529915
CBoruta_R4type.svmGA_dwdLinear	1	0.557692	0.568376
Classo_R4type.svmGA_ranger	0.99975	0.557692	0.511396
CsvmSBF_R4type.svmGA_svmRadial	0.999376	0.557692	0.571937
CLR_R4type.svmGA_ranger	0.998751	0.557692	0.532764
CsvmSBF_R4type.svmGA_ranger	0.998564	0.557692	0.529202
CLR_R4type.LR_parRF	0.997502	0.557692	0.545228
CsvmSA_R4type.svmGA_svmPoly	0.995754	0.557692	0.503561
CsvmSA_R4type.svmRFE_plsRglm	0.99488	0.557692	0.514245
Classo_R4type.svmGA_svmRadialWeights	0.994755	0.557692	0.57906
CLR_R4type.LR_rbfDDA	0.994256	0.557692	0.527066
CLR_R4type.svmRFE_mda	0.994131	0.557692	0.621795
CsvmRFE_R4type.svmRFE_hdda	0.993881	0.557692	0.575499
CsvmRFE_R4type.svmGA_sda	0.993132	0.557692	0.582621
CsvmGA_R4type.svmGA_sda	0.992632	0.557692	0.602564
CsvmSA_R4type.svmGA_sda	0.992258	0.557692	0.584758
CBoruta_R4type.svmGA_amdai	0.992258	0.557692	0.580484
CLR_R4type.svmGA_sparseLDA	0.992133	0.557692	0.59188
CsvmGA_R4type.svmGA_gaussprPoly	0.992133	0.557692	0.593305
CBoruta_R4type.svmGA_sparseLDA	0.992008	0.557692	0.581909
CsvmRFE_R4type.svmGA_amdai	0.991384	0.557692	0.581197
CsvmSA_R4type.svmRFE_gpls	0.986389	0.557692	0.472222
CBoruta_R4type.LR_xgbTree	0.957168	0.557692	0.554843
CsvmSA_R4type.svmGA_plsRglm	0.953796	0.557692	0.521368
CsvmSBF_R4type.LR_nb	0.926573	0.557692	0.483618
Classo_R4type.svmSA_svmRadialWeights	0.925699	0.557692	0.565527
Classo_R4type.svmSA_svmRadial	0.925699	0.557692	0.565527
Classo_R4type.LR_avNNet	0.912837	0.557692	0.44943
CsvmSA_R4type.svmSA_cforest	0.867882	0.557692	0.551994
CLR_R4type.svmSA_bayesglm	0.84453	0.557692	0.581197
CsvmSBF_R4type.LR_glmStepAIC	0.844156	0.557692	0.58547
CsvmRFE_R4type.LR_glmStepAIC	0.844156	0.557692	0.58547
CLR_R4type.LR_glmStepAIC	0.844156	0.557692	0.58547
Classo_R4type.LR_glmStepAIC	0.844156	0.557692	0.58547
CBoruta_R4type.LR_glmStepAIC	0.844156	0.557692	0.58547
CsvmGA_R4type.LR_glmStepAIC	0.844156	0.557692	0.58547
CsvmGA_R4type.LR_dwdLinear	0.843157	0.557692	0.485043
CsvmRFE_R4type.svmSA_multinom	0.840035	0.557692	0.55698
CLR_R4type.LR_dwdLinear	0.837787	0.557692	0.524217
CLR_R4type.LR_pls	0.837288	0.557692	0.475783
Classo_R4type.svmSA_regLogistic	0.829296	0.557692	0.583333
CsvmSA_R4type.LR_pda	0.828297	0.557692	0.529915
CsvmSA_R4type.LR_amdai	0.828047	0.557692	0.530627
CsvmSA_R4type.LR_lda	0.827922	0.557692	0.529915
CsvmSA_R4type.svmSA_avNNet	0.789461	0.557692	0.564815
CsvmSA_R4type.svmSA_mlp	0.786588	0.557692	0.558405
CsvmSA_R4type.svmSA_mlpML	0.786588	0.557692	0.558405
CsvmSBF_R4type.svmSA_sparseLDA	0.745879	0.557692	0.571937
CsvmRFE_R4type.svmSA_sparseLDA	0.745879	0.557692	0.571937
CsvmSA_R4type.svmSA_sparseLDA	0.745879	0.557692	0.571937
CLR_R4type.svmSA_sparseLDA	0.745879	0.557692	0.571937
Classo_R4type.svmSA_sparseLDA	0.745879	0.557692	0.571937
CBoruta_R4type.svmSA_sparseLDA	0.745879	0.557692	0.571937
CsvmGA_R4type.svmSA_sparseLDA	0.745879	0.557692	0.571937
CBoruta_R4type.LR_mlpKerasDecay	0.646728	0.557692	0.519943
CsvmSA_R4type.svmSA_mlpSGD	0.554695	0.557692	0.561254
CsvmSBF_R4type.svmRFE_wsrf	1	0.554487	0.538462
CsvmGA_R4type.svmRFE_parRF	1	0.554487	0.489316
CsvmSA_R4type.svmGA_wsrf	1	0.554487	0.529202
CBoruta_R4type.svmGA_RRF	0.998751	0.554487	0.523148
CsvmGA_R4type.svmGA_ranger	0.998501	0.554487	0.526353
Classo_R4type.svmRFE_evtree	0.66958	0.554487	0.615385
CLR_R4type.svmSA_evtree	0.605207	0.554487	0.512821
CsvmSBF_R4type.svmRFE_multinom	1	0.551282	0.444444
CsvmRFE_R4type.svmRFE_C5.0	1	0.551282	0.606125
CsvmRFE_R4type.svmRFE_svmLinearWeights	1	0.551282	0.584758
CsvmRFE_R4type.svmRFE_svmLinear	1	0.551282	0.423077
CsvmSA_R4type.svmRFE_wsrf	1	0.551282	0.532407
CsvmSA_R4type.svmRFE_mlp	1	0.551282	0.492877
CsvmSA_R4type.svmRFE_mlpML	1	0.551282	0.492877
CsvmSA_R4type.svmRFE_vglmAdjCat	1	0.551282	0.496439
CLR_R4type.svmRFE_parRF	1	0.551282	0.496795
Classo_R4type.svmRFE_C5.0	1	0.551282	0.606125
CBoruta_R4type.svmRFE_C5.0	1	0.551282	0.604701
CsvmGA_R4type.svmRFE_wsrf	1	0.551282	0.543091
CsvmGA_R4type.svmRFE_svmRadial	1	0.551282	0.574074
CsvmGA_R4type.svmRFE_bayesglm	1	0.551282	0.55698
CsvmRFE_R4type.svmGA_mlp	1	0.551282	0.529202
CsvmRFE_R4type.svmGA_mlpML	1	0.551282	0.529202
CsvmSA_R4type.svmGA_avNNet	1	0.551282	0.488604
CLR_R4type.svmGA_dwdLinear	1	0.551282	0.569801
CsvmSBF_R4type.svmRFE_ranger	0.999625	0.551282	0.532407
CsvmRFE_R4type.svmRFE_xgbTree	0.999625	0.551282	0.555556
CLR_R4type.svmGA_RRF	0.999501	0.551282	0.530983
CsvmSBF_R4type.svmRFE_xgbTree	0.999251	0.551282	0.533476
CsvmRFE_R4type.svmRFE_glmnet	0.999251	0.551282	0.574074
CsvmGA_R4type.svmRFE_xgbTree	0.999251	0.551282	0.533476
CLR_R4type.svmGA_parRF	0.999001	0.551282	0.527422
CsvmRFE_R4type.svmSA_rbfDDA	0.998501	0.551282	0.517094
CsvmSA_R4type.svmGA_ranger	0.998189	0.551282	0.540242
Classo_R4type.svmRFE_xgbTree	0.996753	0.551282	0.553419
CsvmGA_R4type.svmRFE_hdda	0.993881	0.551282	0.568376
CBoruta_R4type.svmRFE_hdda	0.993756	0.551282	0.577635
CsvmGA_R4type.svmGA_lda	0.992632	0.551282	0.610399
CsvmGA_R4type.svmGA_pda	0.992632	0.551282	0.610399
CsvmGA_R4type.svmGA_sparseLDA	0.992632	0.551282	0.610399
CsvmRFE_R4type.svmGA_sparseLDA	0.991384	0.551282	0.578348
CsvmRFE_R4type.svmGA_lda	0.991259	0.551282	0.57906
CsvmRFE_R4type.svmGA_pda	0.991259	0.551282	0.57906
CBoruta_R4type.svmRFE_nodeHarvest	0.987762	0.551282	0.522792
CLR_R4type.svmGA_nodeHarvest	0.987512	0.551282	0.523504
CsvmSA_R4type.svmGA_nodeHarvest	0.987263	0.551282	0.498575
CsvmSA_R4type.LR_wsrf	0.984765	0.551282	0.52386
Classo_R4type.svmSA_wsrf	0.984328	0.551282	0.560541
CLR_R4type.LR_bagEarthGCV	0.970654	0.551282	0.529202
CsvmSBF_R4type.LR_bagEarthGCV	0.969281	0.551282	0.52208
CsvmGA_R4type.svmSA_svmRadialWeights	0.966409	0.551282	0.480057
CsvmGA_R4type.svmSA_svmRadial	0.966409	0.551282	0.480057
CsvmSBF_R4type.svmGA_rotationForest	0.946116	0.551282	0.5
CBoruta_R4type.svmGA_rotationForest	0.938686	0.551282	0.474359
Classo_R4type.LR_dwdRadial	0.928447	0.551282	0.508547
CsvmGA_R4type.LR_dwdRadial	0.919955	0.551282	0.505698
CLR_R4type.svmGA_slda	0.906593	0.551282	0.467949
CLR_R4type.LR_avNNet	0.886489	0.551282	0.559829
CsvmSBF_R4type.LR_nodeHarvest	0.884491	0.551282	0.471866
CsvmRFE_R4type.LR_nodeHarvest	0.884491	0.551282	0.471866
CsvmSA_R4type.LR_nodeHarvest	0.884491	0.551282	0.471866
CLR_R4type.LR_nodeHarvest	0.884491	0.551282	0.471866
Classo_R4type.LR_nodeHarvest	0.884491	0.551282	0.471866
CBoruta_R4type.LR_nodeHarvest	0.884491	0.551282	0.471866
CsvmGA_R4type.LR_nodeHarvest	0.884491	0.551282	0.471866
CLR_R4type.LR_nnet	0.848526	0.551282	0.521368
CBoruta_R4type.svmSA_glm	0.848027	0.551282	0.524217
CBoruta_R4type.svmSA_vglmAdjCat	0.848027	0.551282	0.524217
CBoruta_R4type.svmSA_plr	0.847153	0.551282	0.561254
CLR_R4type.svmSA_glm	0.843781	0.551282	0.561966
CLR_R4type.svmSA_vglmAdjCat	0.843781	0.551282	0.561966
CLR_R4type.svmSA_mda	0.828546	0.551282	0.524217
Classo_R4type.svmGA_mlpKerasDecay	0.814186	0.551282	0.643519
CsvmSA_R4type.LR_gpls	0.810814	0.551282	0.498575
CBoruta_R4type.svmSA_glmStepAIC	0.806818	0.551282	0.527778
CLR_R4type.svmSA_dnn	0.710165	0.551282	0.55057
CsvmRFE_R4type.svmRFE_dnn	0.542832	0.551282	0.650997
CsvmGA_R4type.svmRFE_ranger	0.999625	0.548077	0.527066
Classo_R4type.svmGA_parRF	0.998689	0.548077	0.546652
CsvmSBF_R4type.svmRFE_treebag	0.990884	0.548077	0.500356
CsvmSBF_R4type.svmRFE_bayesglm	1	0.544872	0.445869
CsvmSA_R4type.svmRFE_rbfDDA	1	0.544872	0.490028
CLR_R4type.svmRFE_pcaNNet	1	0.544872	0.474359
CBoruta_R4type.svmRFE_svmLinearWeights	1	0.544872	0.57906
CBoruta_R4type.svmRFE_svmLinear	1	0.544872	0.423077
CBoruta_R4type.svmRFE_vglmAdjCat	1	0.544872	0.465812
CsvmSBF_R4type.svmGA_avNNet	1	0.544872	0.520655
CsvmSBF_R4type.svmGA_nnet	1	0.544872	0.480769
CsvmRFE_R4type.svmGA_dwdLinear	1	0.544872	0.574786
CsvmSA_R4type.svmGA_nnet	1	0.544872	0.492877
CsvmSA_R4type.svmGA_pcaNNet	1	0.544872	0.576211
CLR_R4type.svmGA_pcaNNet	1	0.544872	0.529915
CLR_R4type.svmGA_mlp	1	0.544872	0.529202
CLR_R4type.svmGA_mlpML	1	0.544872	0.529202
CBoruta_R4type.svmGA_mlp	1	0.544872	0.54416
CBoruta_R4type.svmGA_mlpML	1	0.544872	0.54416
CsvmGA_R4type.svmGA_dwdLinear	1	0.544872	0.574074
CsvmGA_R4type.svmGA_multinom	1	0.544872	0.468661
Classo_R4type.svmRFE_glmnet	0.999251	0.544872	0.575499
CBoruta_R4type.svmRFE_glmnet	0.999251	0.544872	0.575499
CsvmRFE_R4type.svmGA_ranger	0.998876	0.544872	0.546296
CsvmSBF_R4type.LR_ranger	0.998252	0.544872	0.549858
CsvmSA_R4type.svmRFE_svmPoly	0.995879	0.544872	0.492165
Classo_R4type.svmGA_svmPoly	0.995005	0.544872	0.505698
Classo_R4type.svmRFE_sdwd	0.99488	0.544872	0.587607
CsvmSBF_R4type.svmRFE_sdwd	0.994755	0.544872	0.586182
Classo_R4type.svmRFE_hdda	0.993506	0.544872	0.571937
CLR_R4type.svmRFE_hdda	0.992882	0.544872	0.567664
CsvmSBF_R4type.svmGA_amdai	0.992632	0.544872	0.586182
CsvmSBF_R4type.svmGA_lda	0.992632	0.544872	0.584046
CsvmSBF_R4type.svmGA_pda	0.992632	0.544872	0.584046
CsvmGA_R4type.svmGA_amdai	0.992632	0.544872	0.609687
CBoruta_R4type.svmRFE_treebag	0.99257	0.544872	0.499644
CsvmSBF_R4type.svmGA_sparseLDA	0.992507	0.544872	0.584758
CsvmGA_R4type.svmRFE_spls	0.992383	0.544872	0.60114
CLR_R4type.svmRFE_gpls	0.99001	0.544872	0.456553
CsvmGA_R4type.LR_wsrf	0.99001	0.544872	0.535969
CsvmSBF_R4type.svmRFE_glmStepAIC	0.987762	0.544872	0.523504
CsvmSA_R4type.svmRFE_glmStepAIC	0.987762	0.544872	0.523504
Classo_R4type.svmRFE_glmStepAIC	0.987762	0.544872	0.523504
CBoruta_R4type.svmRFE_glmStepAIC	0.987762	0.544872	0.523504
CsvmGA_R4type.svmRFE_glmStepAIC	0.987762	0.544872	0.523504
CsvmSBF_R4type.svmGA_glmStepAIC	0.987762	0.544872	0.523504
CsvmSA_R4type.svmGA_glmStepAIC	0.987762	0.544872	0.523504
CLR_R4type.svmGA_glmStepAIC	0.987762	0.544872	0.523504
Classo_R4type.svmGA_glmStepAIC	0.987762	0.544872	0.523504
CBoruta_R4type.svmGA_glmStepAIC	0.987762	0.544872	0.523504
CLR_R4type.LR_wsrf	0.987263	0.544872	0.5
CsvmSA_R4type.svmGA_gpls	0.983766	0.544872	0.460114
CsvmRFE_R4type.svmRFE_spls	0.982393	0.544872	0.635328
CBoruta_R4type.svmRFE_spls	0.982393	0.544872	0.635328
CsvmSA_R4type.LR_mlp	0.836788	0.544872	0.497151
CsvmSA_R4type.LR_mlpML	0.836788	0.544872	0.497151
CLR_R4type.svmSA_dwdLinear	0.836039	0.544872	0.58547
CsvmSA_R4type.LR_dwdLinear	0.819181	0.544872	0.509259
CsvmSA_R4type.LR_sda	0.814685	0.544872	0.472222
Classo_R4type.svmSA_svmLinearWeights	0.741883	0.544872	0.537037
CsvmSBF_R4type.LR_AdaBag	0.731518	0.544872	0.507123
CsvmRFE_R4type.LR_AdaBag	0.731518	0.544872	0.507123
CLR_R4type.LR_AdaBag	0.731518	0.544872	0.507123
Classo_R4type.LR_AdaBag	0.731518	0.544872	0.507123
CBoruta_R4type.LR_AdaBag	0.731518	0.544872	0.507123
CsvmGA_R4type.LR_AdaBag	0.731518	0.544872	0.507123
CsvmSA_R4type.LR_AdaBag	0.731019	0.544872	0.508903
CsvmSBF_R4type.LR_mlpKerasDropout	0.668207	0.544872	0.609687
CBoruta_R4type.svmRFE_evtree	0.651036	0.544872	0.557692
CsvmSA_R4type.svmRFE_nnet	1	0.541667	0.488248
CBoruta_R4type.svmRFE_RRF	0.999001	0.541667	0.539886
CLR_R4type.svmRFE_glmStepAIC	0.994131	0.541667	0.46688
CLR_R4type.LR_knn	0.893919	0.541667	0.507835
CsvmSBF_R4type.svmRFE_LogitBoost	1	0.538462	0.543091
CsvmRFE_R4type.svmRFE_mlp	1	0.538462	0.490028
CsvmRFE_R4type.svmRFE_mlpML	1	0.538462	0.490028
CsvmRFE_R4type.svmRFE_LogitBoost	1	0.538462	0.543091
CsvmSA_R4type.svmRFE_svmRadial	1	0.538462	0.57906
CLR_R4type.svmRFE_mlp	1	0.538462	0.498575
CLR_R4type.svmRFE_mlpML	1	0.538462	0.498575
CLR_R4type.svmRFE_LogitBoost	1	0.538462	0.543091
Classo_R4type.svmRFE_LogitBoost	1	0.538462	0.543091
CBoruta_R4type.svmRFE_nnet	1	0.538462	0.475071
CBoruta_R4type.svmRFE_mlp	1	0.538462	0.490028
CBoruta_R4type.svmRFE_mlpML	1	0.538462	0.490028
CBoruta_R4type.svmRFE_LogitBoost	1	0.538462	0.543091
CsvmGA_R4type.svmRFE_mlp	1	0.538462	0.483974
CsvmGA_R4type.svmRFE_mlpML	1	0.538462	0.483974
CsvmGA_R4type.svmRFE_LogitBoost	1	0.538462	0.543091
CsvmSBF_R4type.svmGA_LogitBoost	1	0.538462	0.543091
CsvmSBF_R4type.svmGA_multinom	1	0.538462	0.479345
CsvmRFE_R4type.svmGA_pcaNNet	1	0.538462	0.514245
CsvmRFE_R4type.svmGA_LogitBoost	1	0.538462	0.543091
CLR_R4type.svmGA_LogitBoost	1	0.538462	0.543091
Classo_R4type.svmGA_LogitBoost	1	0.538462	0.543091
CBoruta_R4type.svmGA_nnet	1	0.538462	0.526353
CBoruta_R4type.svmGA_LogitBoost	1	0.538462	0.543091
CsvmGA_R4type.svmGA_LogitBoost	1	0.538462	0.543091
CsvmSA_R4type.svmRFE_svmRadialWeights	0.999625	0.538462	0.542735
CsvmSA_R4type.svmGA_gaussprPoly	0.999001	0.538462	0.582621
CBoruta_R4type.svmRFE_svmRadialWeights	0.997128	0.538462	0.588319
CsvmSA_R4type.svmRFE_mda	0.99488	0.538462	0.597578
CsvmRFE_R4type.svmRFE_sdwd	0.99463	0.538462	0.584758
CBoruta_R4type.svmRFE_sdwd	0.99463	0.538462	0.584758
CsvmGA_R4type.svmGA_svmPoly	0.994505	0.538462	0.497863
CsvmSA_R4type.svmGA_xgbTree	0.993631	0.538462	0.555556
Classo_R4type.svmGA_sparseLDA	0.992133	0.538462	0.599003
Classo_R4type.svmGA_amdai	0.992008	0.538462	0.598291
Classo_R4type.svmGA_lda	0.992008	0.538462	0.597578
Classo_R4type.svmGA_pda	0.992008	0.538462	0.597578
Classo_R4type.svmRFE_spls	0.991758	0.538462	0.586182
CsvmSA_R4type.svmGA_pls	0.991508	0.538462	0.609687
CLR_R4type.svmRFE_treebag	0.990884	0.538462	0.505342
Classo_R4type.LR_rbfDDA	0.99001	0.538462	0.501425
CsvmSBF_R4type.LR_wsrf	0.989948	0.538462	0.512464
CsvmRFE_R4type.LR_avNNet	0.928197	0.538462	0.542023
CsvmSA_R4type.svmRFE_mlpSGD	0.725025	0.538462	0.529915
Classo_R4type.svmSA_mlpSGD	0.689061	0.538462	0.625356
CLR_R4type.svmSA_adaboost	0.658279	0.538462	0.560541
CLR_R4type.svmRFE_wsrf	1	0.535256	0.525997
CsvmRFE_R4type.svmGA_RRF	0.998626	0.535256	0.549145
CsvmRFE_R4type.svmRFE_treebag	0.99257	0.535256	0.499644
CsvmGA_R4type.svmSA_wsrf	0.98489	0.535256	0.553063
CsvmSBF_R4type.svmRFE_svmRadial	1	0.532051	0.571225
CsvmSBF_R4type.svmRFE_mlp	1	0.532051	0.501425
CsvmSBF_R4type.svmRFE_mlpML	1	0.532051	0.501425
CsvmSBF_R4type.svmRFE_glmnet	1	0.532051	0.463675
CsvmSBF_R4type.svmRFE_plr	1	0.532051	0.50641
CsvmRFE_R4type.svmRFE_bayesglm	1	0.532051	0.56339
CsvmSA_R4type.svmRFE_C5.0	1	0.532051	0.614672
CsvmSA_R4type.svmRFE_gaussprPoly	1	0.532051	0.579772
CLR_R4type.svmRFE_avNNet	1	0.532051	0.492165
CLR_R4type.svmRFE_nnet	1	0.532051	0.498575
Classo_R4type.svmRFE_mlp	1	0.532051	0.483618
Classo_R4type.svmRFE_mlpML	1	0.532051	0.483618
CBoruta_R4type.svmRFE_bayesglm	1	0.532051	0.562678
CsvmSBF_R4type.svmGA_pcaNNet	1	0.532051	0.463675
CsvmRFE_R4type.svmGA_avNNet	1	0.532051	0.529915
CsvmGA_R4type.svmRFE_glmnet	0.998501	0.532051	0.575499
CLR_R4type.svmRFE_xgbTree	0.998002	0.532051	0.52849
CsvmSA_R4type.svmGA_svmRadialWeights	0.998002	0.532051	0.562678
CsvmRFE_R4type.svmGA_mda	0.997877	0.532051	0.658832
CsvmSA_R4type.svmRFE_ordinalNet	0.997752	0.532051	0.444444
CsvmGA_R4type.svmGA_ordinalNet	0.996628	0.532051	0.571937
CLR_R4type.svmGA_plsRglm	0.99538	0.532051	0.509972
CsvmGA_R4type.svmRFE_sdwd	0.994755	0.532051	0.58547
Classo_R4type.svmRFE_sda	0.994256	0.532051	0.564815
CBoruta_R4type.LR_rbfDDA	0.993756	0.532051	0.503561
CsvmSA_R4type.svmGA_sdwd	0.993257	0.532051	0.574786
CsvmGA_R4type.svmGA_mda	0.993007	0.532051	0.622507
CsvmSBF_R4type.svmRFE_sparseLDA	0.992383	0.532051	0.584758
Classo_R4type.svmRFE_sparseLDA	0.991758	0.532051	0.586895
Classo_R4type.svmRFE_amdai	0.991633	0.532051	0.586895
Classo_R4type.svmRFE_lda	0.991633	0.532051	0.587607
Classo_R4type.svmRFE_pda	0.991633	0.532051	0.587607
CsvmSA_R4type.svmRFE_hdda	0.990135	0.532051	0.553419
Classo_R4type.LR_wsrf	0.989198	0.532051	0.501781
CsvmRFE_R4type.svmSA_wsrf	0.988137	0.532051	0.448718
CsvmGA_R4type.svmRFE_nodeHarvest	0.986139	0.532051	0.524929
CsvmRFE_R4type.svmSA_svmRadialWeights	0.978771	0.532051	0.485755
CsvmRFE_R4type.svmSA_svmRadial	0.978771	0.532051	0.485755
CsvmSA_R4type.svmGA_slda	0.975774	0.532051	0.463675
CsvmGA_R4type.svmRFE_slda	0.969905	0.532051	0.549858
CsvmSBF_R4type.LR_bagEarth	0.953047	0.532051	0.546296
CLR_R4type.LR_bagEarth	0.95005	0.532051	0.554131
CsvmSA_R4type.svmRFE_slda	0.937313	0.532051	0.539886
CsvmSA_R4type.LR_dwdRadial	0.914461	0.532051	0.509259
CBoruta_R4type.LR_nnet	0.84965	0.532051	0.518519
CsvmSBF_R4type.svmSA_glmboost	0.828796	0.532051	0.571225
CsvmRFE_R4type.svmSA_glmboost	0.828796	0.532051	0.571225
Classo_R4type.svmSA_glmboost	0.828796	0.532051	0.571225
CBoruta_R4type.svmSA_glmboost	0.828796	0.532051	0.571225
CsvmGA_R4type.svmSA_glmboost	0.828796	0.532051	0.571225
CsvmSA_R4type.svmSA_dwdLinear	0.816309	0.532051	0.546296
CBoruta_R4type.svmSA_evtree	0.687999	0.532051	0.544872
CsvmRFE_R4type.svmRFE_plr	1	0.528846	0.517094
CsvmGA_R4type.svmGA_RRF	0.999126	0.528846	0.532407
CsvmSA_R4type.svmSA_wsrf	0.980582	0.528846	0.544872
CsvmSA_R4type.svmGA_mlpKerasDecay	0.742133	0.528846	0.503561
CsvmSA_R4type.svmSA_mlpKerasDropout	0.565185	0.528846	0.529558
CsvmSBF_R4type.svmRFE_gaussprPoly	1	0.525641	0.562678
CsvmSBF_R4type.svmRFE_nnet	1	0.525641	0.495014
CsvmRFE_R4type.svmRFE_dwdRadial	1	0.525641	0.467949
CsvmSA_R4type.svmRFE_avNNet	1	0.525641	0.485755
CBoruta_R4type.svmRFE_dwdRadial	1	0.525641	0.467236
CsvmSA_R4type.svmGA_mlp	1	0.525641	0.48896
CsvmSA_R4type.svmGA_mlpML	1	0.525641	0.48896
Classo_R4type.svmRFE_mda	0.999376	0.525641	0.611823
CsvmRFE_R4type.svmRFE_RRF	0.998876	0.525641	0.549858
CsvmSBF_R4type.svmGA_RRF	0.998876	0.525641	0.535256
CsvmRFE_R4type.svmRFE_ordinalNet	0.998751	0.525641	0.574074
CBoruta_R4type.svmRFE_ordinalNet	0.998751	0.525641	0.574074
CsvmGA_R4type.svmRFE_ordinalNet	0.998127	0.525641	0.57265
CsvmSA_R4type.svmRFE_glmnet	0.997877	0.525641	0.44302
CsvmRFE_R4type.svmGA_glmnet	0.997627	0.525641	0.579772
CBoruta_R4type.svmGA_glmnet	0.997627	0.525641	0.579772
CsvmRFE_R4type.svmRFE_svmRadialWeights	0.996379	0.525641	0.582621
CsvmSBF_R4type.svmGA_svmPoly	0.995754	0.525641	0.504274
CsvmSBF_R4type.svmRFE_pls	0.993506	0.525641	0.615385
CsvmSBF_R4type.svmRFE_amdai	0.992383	0.525641	0.581197
CsvmSBF_R4type.svmRFE_lda	0.992383	0.525641	0.58547
CsvmSBF_R4type.svmRFE_pda	0.992383	0.525641	0.58547
CBoruta_R4type.svmSA_wsrf	0.9872	0.525641	0.55235
Classo_R4type.svmRFE_nodeHarvest	0.987138	0.525641	0.492877
CsvmRFE_R4type.LR_bagEarthGCV	0.980769	0.525641	0.521368
CBoruta_R4type.svmSA_svmRadialWeights	0.968906	0.525641	0.482906
CBoruta_R4type.svmSA_svmRadial	0.968906	0.525641	0.482906
CsvmSA_R4type.svmRFE_knn	0.950487	0.525641	0.540598
CLR_R4type.LR_dwdRadial	0.923826	0.525641	0.514957
CsvmGA_R4type.LR_mda	0.918956	0.525641	0.485043
Classo_R4type.LR_nnet	0.85015	0.525641	0.519943
CBoruta_R4type.LR_mlp	0.848152	0.525641	0.526353
CBoruta_R4type.LR_mlpML	0.848152	0.525641	0.526353
CBoruta_R4type.svmSA_regLogistic	0.832043	0.525641	0.564815
CsvmSA_R4type.LR_glmboost	0.810814	0.525641	0.509972
CsvmSBF_R4type.LR_slda	0.806568	0.525641	0.562678
CLR_R4type.svmSA_svmLinearWeights	0.783966	0.525641	0.527066
CBoruta_R4type.svmSA_bagEarth	0.780844	0.525641	0.547721
CsvmSBF_R4type.svmSA_earth	0.748064	0.525641	0.569801
CsvmRFE_R4type.svmSA_earth	0.748064	0.525641	0.569801
CLR_R4type.svmSA_earth	0.748064	0.525641	0.569801
Classo_R4type.svmSA_earth	0.748064	0.525641	0.569801
CBoruta_R4type.svmSA_earth	0.748064	0.525641	0.569801
CsvmGA_R4type.svmSA_earth	0.748064	0.525641	0.569801
CLR_R4type.svmSA_mlpKerasDecay	0.560627	0.525641	0.538462
CsvmSA_R4type.svmGA_RRF	0.999501	0.522436	0.535613
CsvmSA_R4type.svmRFE_RRF	0.993007	0.522436	0.558405
CsvmGA_R4type.svmRFE_knn	0.956793	0.522436	0.50641
CsvmRFE_R4type.svmGA_mlpKerasDecay	0.569493	0.522436	0.539886
CsvmSBF_R4type.svmRFE_avNNet	1	0.519231	0.518519
CsvmSBF_R4type.svmRFE_pcaNNet	1	0.519231	0.470085
CsvmRFE_R4type.svmRFE_gaussprPoly	1	0.519231	0.566239
Classo_R4type.svmRFE_bayesglm	1	0.519231	0.44302
CsvmGA_R4type.svmRFE_dwdRadial	1	0.519231	0.535613
CsvmSA_R4type.svmGA_plr	1	0.519231	0.485043
Classo_R4type.svmGA_nnet	1	0.519231	0.475071
Classo_R4type.svmGA_pcaNNet	1	0.519231	0.4651
CsvmSBF_R4type.svmGA_bayesglm	0.99975	0.519231	0.562678
CsvmGA_R4type.svmGA_parRF	0.999001	0.519231	0.522436
CsvmRFE_R4type.svmSA_parRF	0.99744	0.519231	0.524573
CsvmGA_R4type.LR_rbfDDA	0.997378	0.519231	0.52208
CsvmSBF_R4type.svmGA_glmnet	0.996878	0.519231	0.581197
CsvmGA_R4type.svmGA_glmnet	0.996878	0.519231	0.581197
CsvmRFE_R4type.svmGA_ordinalNet	0.996753	0.519231	0.571225
CBoruta_R4type.svmGA_ordinalNet	0.996753	0.519231	0.571225
CLR_R4type.svmRFE_sdwd	0.996503	0.519231	0.582621
CsvmGA_R4type.svmGA_svmRadialWeights	0.996254	0.519231	0.570513
CLR_R4type.svmRFE_pls	0.994131	0.519231	0.603276
Classo_R4type.svmRFE_pls	0.994006	0.519231	0.606125
CsvmGA_R4type.svmRFE_pls	0.993506	0.519231	0.604701
CsvmRFE_R4type.svmRFE_pls	0.993382	0.519231	0.613248
CBoruta_R4type.svmRFE_pls	0.993382	0.519231	0.613248
Classo_R4type.svmGA_sda	0.993257	0.519231	0.591168
CsvmGA_R4type.svmRFE_sda	0.993007	0.519231	0.579772
CsvmGA_R4type.svmRFE_amdai	0.991883	0.519231	0.594729
CsvmGA_R4type.svmRFE_lda	0.991883	0.519231	0.594729
CsvmGA_R4type.svmRFE_pda	0.991883	0.519231	0.594729
CsvmGA_R4type.svmRFE_sparseLDA	0.991883	0.519231	0.594017
CsvmSBF_R4type.LR_knn	0.888424	0.519231	0.456553
CsvmGA_R4type.LR_avNNet	0.879995	0.519231	0.554131
CLR_R4type.svmSA_AdaBag	0.848839	0.519231	0.567664
CBoruta_R4type.svmSA_multinom	0.848526	0.519231	0.55698
CsvmRFE_R4type.LR_RRF	0.818556	0.519231	0.537393
CsvmSA_R4type.LR_mda	0.817807	0.519231	0.517094
Classo_R4type.svmSA_avNNet	0.800699	0.519231	0.586182
CsvmSA_R4type.svmSA_gaussprRadial	0.764111	0.519231	0.536325
CBoruta_R4type.LR_adaboost	0.566309	0.519231	0.467593
CsvmRFE_R4type.svmRFE_nnet	1	0.516026	0.460114
CsvmSA_R4type.svmGA_glm	1	0.516026	0.441595
CsvmSBF_R4type.svmRFE_rotationForest	0.86501	0.516026	0.497863
CsvmGA_R4type.svmRFE_rotationForest	0.86501	0.516026	0.497863
Classo_R4type.svmSA_AdaBag	0.845217	0.516026	0.555912
CBoruta_R4type.svmSA_AdaBag	0.845217	0.516026	0.556624
CsvmSBF_R4type.svmRFE_svmLinearWeights	1	0.512821	0.446581
CsvmSBF_R4type.svmRFE_svmLinear	1	0.512821	0.446581
CsvmRFE_R4type.svmRFE_vglmAdjCat	1	0.512821	0.470085
Classo_R4type.svmRFE_dwdRadial	1	0.512821	0.47151
CsvmGA_R4type.svmRFE_multinom	1	0.512821	0.468661
CsvmRFE_R4type.svmGA_nnet	1	0.512821	0.494302
CsvmSA_R4type.svmGA_adaboost	1	0.512821	0.537037
CBoruta_R4type.svmGA_multinom	1	0.512821	0.527066
Classo_R4type.svmGA_xgbTree	0.998501	0.512821	0.534188
CsvmGA_R4type.svmRFE_svmRadialWeights	0.997627	0.512821	0.56339
Classo_R4type.svmRFE_svmPoly	0.997378	0.512821	0.435185
CsvmRFE_R4type.LR_rbfDDA	0.996753	0.512821	0.512108
CsvmSA_R4type.svmGA_ordinalNet	0.995504	0.512821	0.569088
CsvmSA_R4type.svmRFE_sdwd	0.993881	0.512821	0.433761
CsvmSBF_R4type.svmRFE_spls	0.993132	0.512821	0.588319
CsvmSBF_R4type.svmRFE_sda	0.993007	0.512821	0.570513
CBoruta_R4type.svmRFE_mda	0.991758	0.512821	0.579772
CsvmRFE_R4type.svmGA_pls	0.991758	0.512821	0.626781
Classo_R4type.LR_treebag	0.991758	0.512821	0.49359
CBoruta_R4type.svmGA_pls	0.991633	0.512821	0.626781
CsvmRFE_R4type.svmRFE_amdai	0.991508	0.512821	0.576923
CsvmRFE_R4type.svmRFE_lda	0.991384	0.512821	0.57906
CsvmRFE_R4type.svmRFE_pda	0.991384	0.512821	0.57906
CsvmRFE_R4type.svmRFE_sparseLDA	0.991384	0.512821	0.578348
CLR_R4type.LR_treebag	0.989073	0.512821	0.517094
CsvmGA_R4type.svmGA_slda	0.974026	0.512821	0.535613
CsvmSBF_R4type.svmSA_svmRadialWeights	0.952797	0.512821	0.542023
CsvmSBF_R4type.svmSA_svmRadial	0.951923	0.512821	0.542023
CsvmSBF_R4type.LR_LogitBoost	0.938936	0.512821	0.612179
CsvmRFE_R4type.LR_LogitBoost	0.938936	0.512821	0.612179
CLR_R4type.LR_LogitBoost	0.938936	0.512821	0.612179
Classo_R4type.LR_LogitBoost	0.938936	0.512821	0.612179
CBoruta_R4type.LR_LogitBoost	0.938936	0.512821	0.612179
CsvmGA_R4type.LR_LogitBoost	0.938936	0.512821	0.612179
CsvmSA_R4type.svmRFE_bagEarth	0.85989	0.512821	0.529915
CsvmSBF_R4type.svmSA_AdaBag	0.848776	0.512821	0.563746
CsvmGA_R4type.svmRFE_evtree	0.83785	0.512821	0.495014
CLR_R4type.LR_slda	0.829545	0.512821	0.568376
CLR_R4type.svmSA_glmboost	0.826673	0.512821	0.566239
CLR_R4type.LR_svmLinearWeights	0.808317	0.512821	0.52849
CLR_R4type.svmGA_mlpKerasDecay	0.772353	0.512821	0.562322
CsvmSA_R4type.LR_plsRglm	0.763736	0.512821	0.494302
CsvmGA_R4type.LR_svmLinearWeights	0.751998	0.512821	0.502849
CBoruta_R4type.LR_mlpSGD	0.666084	0.512821	0.497863
CsvmSA_R4type.LR_mlpKerasDropout	0.664336	0.512821	0.484687
CLR_R4type.svmGA_dnn	0.585789	0.512821	0.555556
CBoruta_R4type.svmRFE_earth	0.573739	0.512821	0.487179
CsvmSA_R4type.svmRFE_dnn	0.529595	0.512821	0.640313
CsvmSA_R4type.svmSA_AdaBag	0.856768	0.509615	0.561966
CsvmRFE_R4type.svmGA_mlpKerasDropout	0.418394	0.509615	0.430912
CsvmRFE_R4type.svmRFE_pcaNNet	1	0.50641	0.443732
CsvmSA_R4type.svmRFE_pcaNNet	1	0.50641	0.451567
CsvmSA_R4type.svmRFE_dwdLinear	1	0.50641	0.511396
CLR_R4type.svmRFE_multinom	1	0.50641	0.491453
Classo_R4type.svmRFE_nnet	1	0.50641	0.490028
CBoruta_R4type.svmRFE_multinom	1	0.50641	0.532051
CsvmRFE_R4type.svmGA_svmLinear	1	0.50641	0.589031
CsvmRFE_R4type.svmGA_bayesglm	1	0.50641	0.568376
CsvmRFE_R4type.svmGA_multinom	1	0.50641	0.527066
CBoruta_R4type.svmGA_bayesglm	1	0.50641	0.567664
CsvmGA_R4type.svmGA_glm	1	0.50641	0.470085
CsvmSBF_R4type.svmGA_ordinalNet	0.998252	0.50641	0.569088
CLR_R4type.svmGA_ordinalNet	0.997003	0.50641	0.579772
CsvmSBF_R4type.svmGA_plsRglm	0.995255	0.50641	0.495014
CsvmGA_R4type.svmRFE_svmPoly	0.994505	0.50641	0.502137
CLR_R4type.svmRFE_sda	0.993382	0.50641	0.566952
CLR_R4type.svmGA_pls	0.993257	0.50641	0.621795
CsvmSA_R4type.svmRFE_amdai	0.992507	0.50641	0.576923
CsvmSA_R4type.svmRFE_lda	0.992507	0.50641	0.578348
CsvmSA_R4type.svmRFE_pda	0.992507	0.50641	0.578348
CsvmSA_R4type.svmRFE_sparseLDA	0.992507	0.50641	0.578348
CLR_R4type.svmGA_treebag	0.991259	0.50641	0.515313
CsvmSBF_R4type.svmGA_hdda	0.990884	0.50641	0.561966
CsvmGA_R4type.svmGA_hdda	0.990759	0.50641	0.552707
CLR_R4type.svmRFE_spls	0.98976	0.50641	0.622507
CsvmRFE_R4type.svmRFE_nodeHarvest	0.988387	0.50641	0.497863
Classo_R4type.svmSA_rbfDDA	0.978896	0.50641	0.5349
Classo_R4type.svmGA_slda	0.978022	0.50641	0.55698
CsvmSBF_R4type.svmGA_slda	0.972902	0.50641	0.534188
CsvmSA_R4type.LR_rbfDDA	0.967657	0.50641	0.529915
Classo_R4type.LR_mda	0.919456	0.50641	0.47792
CLR_R4type.svmSA_svmRadialWeights	0.911838	0.50641	0.533476
CLR_R4type.svmSA_svmRadial	0.911838	0.50641	0.533476
CsvmSA_R4type.svmSA_plr	0.82505	0.50641	0.552707
CsvmSBF_R4type.svmSA_glmStepAIC	0.822927	0.50641	0.547009
CsvmRFE_R4type.svmSA_glmStepAIC	0.822927	0.50641	0.547009
CsvmSA_R4type.svmSA_glmStepAIC	0.822927	0.50641	0.547009
CLR_R4type.svmSA_glmStepAIC	0.822927	0.50641	0.547009
Classo_R4type.svmSA_glmStepAIC	0.822927	0.50641	0.547009
CsvmGA_R4type.svmSA_glmStepAIC	0.822927	0.50641	0.547009
CsvmSA_R4type.LR_glm	0.813312	0.50641	0.522792
CsvmSA_R4type.LR_multinom	0.813312	0.50641	0.522792
CsvmSA_R4type.LR_vglmAdjCat	0.813312	0.50641	0.522792
Classo_R4type.svmRFE_dnn	0.771603	0.50641	0.574074
CLR_R4type.svmSA_bagEarth	0.768357	0.50641	0.552707
CsvmSA_R4type.svmRFE_plr	1	0.503205	0.503917
CsvmSBF_R4type.LR_treebag	0.991633	0.503205	0.470085
Classo_R4type.svmRFE_treebag	0.990697	0.503205	0.493946
Classo_R4type.svmRFE_knn	0.966721	0.503205	0.550926
CBoruta_R4type.svmGA_adaboost	0.840722	0.503205	0.43839
Classo_R4type.svmGA_adaboost	0.767982	0.503205	0.532051
CsvmSBF_R4type.svmRFE_dwdRadial	1	0.5	0.529202
CsvmSA_R4type.svmRFE_multinom	1	0.5	0.520655
CLR_R4type.svmRFE_glm	1	0.5	0.464387
Classo_R4type.svmRFE_ordinalNet	1	0.5	0.56339
CBoruta_R4type.svmRFE_pcaNNet	1	0.5	0.438034
CsvmRFE_R4type.svmGA_dwdRadial	1	0.5	0.559829
CLR_R4type.svmGA_vglmAdjCat	1	0.5	0.495726
Classo_R4type.svmGA_svmLinear	1	0.5	0.581909
Classo_R4type.svmGA_bayesglm	1	0.5	0.565527
CBoruta_R4type.svmGA_svmLinear	1	0.5	0.582621
CBoruta_R4type.svmGA_dwdRadial	1	0.5	0.559117
CBoruta_R4type.svmGA_vglmAdjCat	1	0.5	0.552707
CsvmGA_R4type.svmGA_dwdRadial	1	0.5	0.568376
CsvmSBF_R4type.svmRFE_svmRadialWeights	0.999875	0.5	0.547721
CsvmGA_R4type.svmGA_bayesglm	0.99975	0.5	0.566952
CLR_R4type.svmGA_bayesglm	0.999501	0.5	0.555556
CsvmSA_R4type.svmGA_parRF	0.998876	0.5	0.524217
CsvmRFE_R4type.svmRFE_plsRglm	0.995005	0.5	0.502849
CBoruta_R4type.svmRFE_svmPoly	0.994131	0.5	0.50641
CLR_R4type.svmRFE_amdai	0.993506	0.5	0.582621
CLR_R4type.svmRFE_sparseLDA	0.993506	0.5	0.583333
CLR_R4type.svmRFE_lda	0.993382	0.5	0.583333
CLR_R4type.svmRFE_pda	0.993382	0.5	0.583333
CsvmGA_R4type.svmGA_pls	0.993007	0.5	0.623219
Classo_R4type.svmGA_pls	0.992757	0.5	0.623219
CsvmRFE_R4type.svmRFE_sda	0.992632	0.5	0.56339
CBoruta_R4type.svmRFE_sda	0.992632	0.5	0.564815
CsvmSBF_R4type.svmGA_pls	0.992258	0.5	0.626781
CsvmSA_R4type.svmRFE_pls	0.992008	0.5	0.596154
CBoruta_R4type.svmRFE_sparseLDA	0.991508	0.5	0.57906
CBoruta_R4type.svmGA_hdda	0.990634	0.5	0.566239
CLR_R4type.svmGA_hdda	0.987138	0.5	0.519231
CsvmGA_R4type.LR_treebag	0.986389	0.5	0.465456
CsvmRFE_R4type.svmRFE_slda	0.968531	0.5	0.583333
CsvmGA_R4type.LR_bagEarthGCV	0.966783	0.5	0.522792
CsvmSA_R4type.LR_bagEarthGCV	0.963536	0.5	0.523504
CsvmGA_R4type.LR_bagEarth	0.961289	0.5	0.533476
CsvmSBF_R4type.LR_avNNet	0.883866	0.5	0.540598
CsvmRFE_R4type.svmSA_AdaBag	0.864011	0.5	0.550214
CsvmGA_R4type.svmSA_AdaBag	0.864011	0.5	0.549501
CsvmSBF_R4type.svmSA_plsRglm	0.820305	0.5	0.555556
CsvmRFE_R4type.svmSA_plsRglm	0.820305	0.5	0.555556
CsvmSA_R4type.svmSA_plsRglm	0.820305	0.5	0.555556
CLR_R4type.svmSA_plsRglm	0.820305	0.5	0.555556
Classo_R4type.svmSA_plsRglm	0.820305	0.5	0.555556
CBoruta_R4type.svmSA_plsRglm	0.820305	0.5	0.555556
CsvmGA_R4type.svmSA_plsRglm	0.820305	0.5	0.555556
CsvmSA_R4type.LR_plr	0.81968	0.5	0.51567
CsvmSA_R4type.svmRFE_mlpKerasDecay	0.819493	0.5	0.549858
CsvmSA_R4type.LR_bayesglm	0.815809	0.5	0.522792
CsvmSA_R4type.svmSA_svmLinear	0.602273	0.5	0.529915
CsvmSA_R4type.svmGA_mlpSGD	0.580544	0.5	0.579772
CLR_R4type.svmRFE_evtree	0.549263	0.5	0.532051
CsvmSBF_R4type.svmRFE_blackboost	0.5	0.5	0.5
CsvmSBF_R4type.svmRFE_rpart	0.5	0.5	0.5
CsvmSBF_R4type.svmRFE_ctree	0.5	0.5	0.5
CsvmSBF_R4type.svmRFE_null	0.5	0.5	0.5
CsvmRFE_R4type.svmRFE_blackboost	0.5	0.5	0.5
CsvmRFE_R4type.svmRFE_rpart	0.5	0.5	0.5
CsvmRFE_R4type.svmRFE_ctree	0.5	0.5	0.5
CsvmRFE_R4type.svmRFE_null	0.5	0.5	0.5
CsvmSA_R4type.svmRFE_blackboost	0.5	0.5	0.5
CsvmSA_R4type.svmRFE_rpart	0.5	0.5	0.5
CsvmSA_R4type.svmRFE_ctree	0.5	0.5	0.5
CsvmSA_R4type.svmRFE_null	0.5	0.5	0.5
CLR_R4type.svmRFE_blackboost	0.5	0.5	0.5
CLR_R4type.svmRFE_rpart	0.5	0.5	0.5
CLR_R4type.svmRFE_ctree	0.5	0.5	0.5
CLR_R4type.svmRFE_null	0.5	0.5	0.5
Classo_R4type.svmRFE_blackboost	0.5	0.5	0.5
Classo_R4type.svmRFE_rpart	0.5	0.5	0.5
Classo_R4type.svmRFE_ctree	0.5	0.5	0.5
Classo_R4type.svmRFE_null	0.5	0.5	0.5
CBoruta_R4type.svmRFE_blackboost	0.5	0.5	0.5
CBoruta_R4type.svmRFE_rpart	0.5	0.5	0.5
CBoruta_R4type.svmRFE_ctree	0.5	0.5	0.5
CBoruta_R4type.svmRFE_null	0.5	0.5	0.5
CsvmGA_R4type.svmRFE_blackboost	0.5	0.5	0.5
CsvmGA_R4type.svmRFE_rpart	0.5	0.5	0.5
CsvmGA_R4type.svmRFE_ctree	0.5	0.5	0.5
CsvmGA_R4type.svmRFE_null	0.5	0.5	0.5
CsvmSBF_R4type.svmSA_blackboost	0.5	0.5	0.5
CsvmSBF_R4type.svmSA_C5.0	0.5	0.5	0.5
CsvmSBF_R4type.svmSA_rpart	0.5	0.5	0.5
CsvmSBF_R4type.svmSA_ctree	0.5	0.5	0.5
CsvmSBF_R4type.svmSA_rotationForest	0.5	0.5	0.5
CsvmSBF_R4type.svmSA_sdwd	0.5	0.5	0.5
CsvmSBF_R4type.svmSA_null	0.5	0.5	0.5
CsvmRFE_R4type.svmSA_blackboost	0.5	0.5	0.5
CsvmRFE_R4type.svmSA_C5.0	0.5	0.5	0.5
CsvmRFE_R4type.svmSA_rpart	0.5	0.5	0.5
CsvmRFE_R4type.svmSA_ctree	0.5	0.5	0.5
CsvmRFE_R4type.svmSA_pcaNNet	0.5	0.5	0.5
CsvmRFE_R4type.svmSA_sdwd	0.5	0.5	0.5
CsvmRFE_R4type.svmSA_null	0.5	0.5	0.5
CsvmSA_R4type.svmSA_blackboost	0.5	0.5	0.5
CsvmSA_R4type.svmSA_C5.0	0.5	0.5	0.5
CsvmSA_R4type.svmSA_rpart	0.5	0.5	0.5
CsvmSA_R4type.svmSA_ctree	0.5	0.5	0.5
CsvmSA_R4type.svmSA_sdwd	0.5	0.5	0.5
CsvmSA_R4type.svmSA_null	0.5	0.5	0.5
CLR_R4type.svmSA_blackboost	0.5	0.5	0.5
CLR_R4type.svmSA_C5.0	0.5	0.5	0.5
CLR_R4type.svmSA_rpart	0.5	0.5	0.5
CLR_R4type.svmSA_ctree	0.5	0.5	0.5
CLR_R4type.svmSA_sdwd	0.5	0.5	0.5
CLR_R4type.svmSA_null	0.5	0.5	0.5
Classo_R4type.svmSA_blackboost	0.5	0.5	0.5
Classo_R4type.svmSA_C5.0	0.5	0.5	0.5
Classo_R4type.svmSA_rpart	0.5	0.5	0.5
Classo_R4type.svmSA_ctree	0.5	0.5	0.5
Classo_R4type.svmSA_sdwd	0.5	0.5	0.5
Classo_R4type.svmSA_null	0.5	0.5	0.5
CBoruta_R4type.svmSA_blackboost	0.5	0.5	0.5
CBoruta_R4type.svmSA_C5.0	0.5	0.5	0.5
CBoruta_R4type.svmSA_rpart	0.5	0.5	0.5
CBoruta_R4type.svmSA_ctree	0.5	0.5	0.5
CBoruta_R4type.svmSA_pcaNNet	0.5	0.5	0.5
CBoruta_R4type.svmSA_sdwd	0.5	0.5	0.5
CBoruta_R4type.svmSA_null	0.5	0.5	0.5
CsvmGA_R4type.svmSA_blackboost	0.5	0.5	0.5
CsvmGA_R4type.svmSA_C5.0	0.5	0.5	0.5
CsvmGA_R4type.svmSA_rpart	0.5	0.5	0.5
CsvmGA_R4type.svmSA_ctree	0.5	0.5	0.5
CsvmGA_R4type.svmSA_sdwd	0.5	0.5	0.5
CsvmGA_R4type.svmSA_null	0.5	0.5	0.5
CsvmSBF_R4type.svmGA_blackboost	0.5	0.5	0.5
CsvmSBF_R4type.svmGA_rpart	0.5	0.5	0.5
CsvmSBF_R4type.svmGA_ctree	0.5	0.5	0.5
CsvmSBF_R4type.svmGA_null	0.5	0.5	0.5
CsvmRFE_R4type.svmGA_blackboost	0.5	0.5	0.5
CsvmRFE_R4type.svmGA_rpart	0.5	0.5	0.5
CsvmRFE_R4type.svmGA_ctree	0.5	0.5	0.5
CsvmRFE_R4type.svmGA_null	0.5	0.5	0.5
CsvmSA_R4type.svmGA_blackboost	0.5	0.5	0.5
CsvmSA_R4type.svmGA_rpart	0.5	0.5	0.5
CsvmSA_R4type.svmGA_ctree	0.5	0.5	0.5
CsvmSA_R4type.svmGA_null	0.5	0.5	0.5
CLR_R4type.svmGA_blackboost	0.5	0.5	0.5
CLR_R4type.svmGA_rpart	0.5	0.5	0.5
CLR_R4type.svmGA_ctree	0.5	0.5	0.5
CLR_R4type.svmGA_null	0.5	0.5	0.5
Classo_R4type.svmGA_blackboost	0.5	0.5	0.5
Classo_R4type.svmGA_rpart	0.5	0.5	0.5
Classo_R4type.svmGA_ctree	0.5	0.5	0.5
Classo_R4type.svmGA_null	0.5	0.5	0.5
CBoruta_R4type.svmGA_blackboost	0.5	0.5	0.5
CBoruta_R4type.svmGA_rpart	0.5	0.5	0.5
CBoruta_R4type.svmGA_ctree	0.5	0.5	0.5
CBoruta_R4type.svmGA_pcaNNet	0.5	0.5	0.5
CBoruta_R4type.svmGA_null	0.5	0.5	0.5
CsvmGA_R4type.svmGA_blackboost	0.5	0.5	0.5
CsvmGA_R4type.svmGA_rpart	0.5	0.5	0.5
CsvmGA_R4type.svmGA_ctree	0.5	0.5	0.5
CsvmGA_R4type.svmGA_null	0.5	0.5	0.5
CsvmSBF_R4type.LR_blackboost	0.5	0.5	0.5
CsvmSBF_R4type.LR_C5.0	0.5	0.5	0.5
CsvmSBF_R4type.LR_rpart	0.5	0.5	0.5
CsvmSBF_R4type.LR_ctree	0.5	0.5	0.5
CsvmSBF_R4type.LR_sdwd	0.5	0.5	0.5
CsvmSBF_R4type.LR_ordinalNet	0.5	0.5	0.5
CsvmSBF_R4type.LR_null	0.5	0.5	0.5
CsvmRFE_R4type.LR_blackboost	0.5	0.5	0.5
CsvmRFE_R4type.LR_C5.0	0.5	0.5	0.5
CsvmRFE_R4type.LR_rpart	0.5	0.5	0.5
CsvmRFE_R4type.LR_ctree	0.5	0.5	0.5
CsvmRFE_R4type.LR_pcaNNet	0.5	0.5	0.5
CsvmRFE_R4type.LR_sdwd	0.5	0.5	0.5
CsvmRFE_R4type.LR_ordinalNet	0.5	0.5	0.5
CsvmRFE_R4type.LR_null	0.5	0.5	0.5
CsvmSA_R4type.LR_blackboost	0.5	0.5	0.5
CsvmSA_R4type.LR_C5.0	0.5	0.5	0.5
CsvmSA_R4type.LR_rpart	0.5	0.5	0.5
CsvmSA_R4type.LR_ctree	0.5	0.5	0.5
CsvmSA_R4type.LR_pcaNNet	0.5	0.5	0.5
CsvmSA_R4type.LR_sdwd	0.5	0.5	0.5
CsvmSA_R4type.LR_ordinalNet	0.5	0.5	0.5
CsvmSA_R4type.LR_null	0.5	0.5	0.5
CLR_R4type.LR_blackboost	0.5	0.5	0.5
CLR_R4type.LR_C5.0	0.5	0.5	0.5
CLR_R4type.LR_rpart	0.5	0.5	0.5
CLR_R4type.LR_ctree	0.5	0.5	0.5
CLR_R4type.LR_sdwd	0.5	0.5	0.5
CLR_R4type.LR_ordinalNet	0.5	0.5	0.5
CLR_R4type.LR_null	0.5	0.5	0.5
Classo_R4type.LR_blackboost	0.5	0.5	0.5
Classo_R4type.LR_C5.0	0.5	0.5	0.5
Classo_R4type.LR_rpart	0.5	0.5	0.5
Classo_R4type.LR_ctree	0.5	0.5	0.5
Classo_R4type.LR_sdwd	0.5	0.5	0.5
Classo_R4type.LR_ordinalNet	0.5	0.5	0.5
Classo_R4type.LR_null	0.5	0.5	0.5
CBoruta_R4type.LR_blackboost	0.5	0.5	0.5
CBoruta_R4type.LR_C5.0	0.5	0.5	0.5
CBoruta_R4type.LR_rpart	0.5	0.5	0.5
CBoruta_R4type.LR_ctree	0.5	0.5	0.5
CBoruta_R4type.LR_pcaNNet	0.5	0.5	0.5
CBoruta_R4type.LR_sdwd	0.5	0.5	0.5
CBoruta_R4type.LR_ordinalNet	0.5	0.5	0.5
CBoruta_R4type.LR_null	0.5	0.5	0.5
CsvmGA_R4type.LR_blackboost	0.5	0.5	0.5
CsvmGA_R4type.LR_C5.0	0.5	0.5	0.5
CsvmGA_R4type.LR_rpart	0.5	0.5	0.5
CsvmGA_R4type.LR_ctree	0.5	0.5	0.5
CsvmGA_R4type.LR_sdwd	0.5	0.5	0.5
CsvmGA_R4type.LR_ordinalNet	0.5	0.5	0.5
CsvmGA_R4type.LR_null	0.5	0.5	0.5
CsvmSBF_R4type.svmRFE_C5.0	1	0.496795	0.583333
CLR_R4type.svmRFE_C5.0	1	0.496795	0.583333
CsvmGA_R4type.svmRFE_C5.0	1	0.496795	0.583333
CsvmRFE_R4type.svmRFE_knn	0.951736	0.496795	0.540598
CsvmSA_R4type.LR_LogitBoost	0.909466	0.496795	0.475071
CsvmSBF_R4type.svmRFE_vglmAdjCat	1	0.49359	0.474359
CLR_R4type.svmRFE_svmRadial	1	0.49359	0.571225
CLR_R4type.svmRFE_dwdRadial	1	0.49359	0.538462
CsvmGA_R4type.svmRFE_pcaNNet	1	0.49359	0.467949
CsvmSBF_R4type.svmGA_svmLinear	1	0.49359	0.431624
Classo_R4type.svmGA_glmnet	1	0.49359	0.549858
Classo_R4type.svmGA_ordinalNet	0.998751	0.49359	0.578348
CLR_R4type.svmRFE_ordinalNet	0.998501	0.49359	0.561254
CsvmSBF_R4type.svmRFE_ordinalNet	0.998127	0.49359	0.559117
CsvmSBF_R4type.svmGA_svmRadialWeights	0.995754	0.49359	0.579772
CsvmSBF_R4type.svmRFE_svmPoly	0.995504	0.49359	0.5
CsvmRFE_R4type.svmRFE_svmPoly	0.994256	0.49359	0.50641
CsvmGA_R4type.svmRFE_mda	0.992258	0.49359	0.589744
CsvmSBF_R4type.svmRFE_mda	0.991758	0.49359	0.623932
CBoruta_R4type.svmRFE_amdai	0.991758	0.49359	0.578348
CBoruta_R4type.svmRFE_lda	0.991633	0.49359	0.57906
CBoruta_R4type.svmRFE_pda	0.991633	0.49359	0.57906
CsvmSA_R4type.svmRFE_spls	0.991508	0.49359	0.590456
CsvmSA_R4type.svmRFE_nodeHarvest	0.985764	0.49359	0.531339
CBoruta_R4type.LR_bagEarth	0.967283	0.49359	0.50641
CsvmGA_R4type.LR_nnet	0.850899	0.49359	0.504274
CsvmSA_R4type.svmSA_glm	0.823177	0.49359	0.551282
CsvmSA_R4type.svmSA_vglmAdjCat	0.823177	0.49359	0.551282
CsvmSA_R4type.svmSA_glmboost	0.819805	0.49359	0.549858
CsvmRFE_R4type.svmSA_mlp	0.802073	0.49359	0.583333
CsvmRFE_R4type.svmSA_mlpML	0.802073	0.49359	0.583333
Classo_R4type.svmSA_rotationForest	0.786026	0.49359	0.438034
CLR_R4type.svmGA_mlpKerasDropout	0.769106	0.49359	0.442308
CsvmSBF_R4type.svmGA_mlpKerasDropout	0.555944	0.49359	0.650285
CsvmGA_R4type.svmRFE_RRF	0.998002	0.490385	0.514601
CsvmSA_R4type.svmRFE_treebag	0.990759	0.490385	0.511396
CsvmRFE_R4type.LR_treebag	0.990322	0.490385	0.508191
CLR_R4type.svmRFE_dwdLinear	1	0.487179	0.497151
Classo_R4type.svmRFE_avNNet	1	0.487179	0.52208
Classo_R4type.svmRFE_multinom	1	0.487179	0.47792
CsvmGA_R4type.svmRFE_svmLinearWeights	1	0.487179	0.451567
CsvmGA_R4type.svmRFE_svmLinear	1	0.487179	0.451567
CsvmSBF_R4type.svmGA_dwdRadial	1	0.487179	0.564103
CsvmRFE_R4type.svmGA_vglmAdjCat	1	0.487179	0.551994
Classo_R4type.svmGA_dwdRadial	1	0.487179	0.559829
CsvmRFE_R4type.svmRFE_rbfDDA	0.999126	0.487179	0.480057
CsvmSBF_R4type.svmGA_xgbTree	0.997877	0.487179	0.54594
CsvmRFE_R4type.svmRFE_mda	0.991758	0.487179	0.562678
CsvmSBF_R4type.svmRFE_slda	0.978646	0.487179	0.580484
Classo_R4type.LR_bagEarth	0.962537	0.487179	0.535613
CsvmSBF_R4type.LR_mda	0.923701	0.487179	0.480057
CsvmRFE_R4type.LR_nnet	0.851274	0.487179	0.516382
CsvmSBF_R4type.LR_nnet	0.851024	0.487179	0.51567
CsvmSBF_R4type.LR_mlp	0.850899	0.487179	0.512821
CsvmSBF_R4type.LR_mlpML	0.850899	0.487179	0.512821
CsvmSBF_R4type.LR_glmboost	0.83504	0.487179	0.549145
CsvmRFE_R4type.LR_glmboost	0.83504	0.487179	0.549145
CLR_R4type.LR_glmboost	0.83504	0.487179	0.549145
Classo_R4type.LR_glmboost	0.83504	0.487179	0.549145
CBoruta_R4type.LR_glmboost	0.83504	0.487179	0.549145
CsvmGA_R4type.LR_glmboost	0.83504	0.487179	0.549145
CsvmSA_R4type.svmSA_multinom	0.818432	0.487179	0.556268
CBoruta_R4type.svmSA_avNNet	0.801698	0.487179	0.574074
CsvmRFE_R4type.svmSA_avNNet	0.801449	0.487179	0.57265
Classo_R4type.svmSA_bagEarth	0.781593	0.487179	0.569801
CsvmGA_R4type.svmRFE_treebag	0.990572	0.483974	0.498932
CsvmRFE_R4type.svmGA_evtree	0.731206	0.483974	0.482906
Classo_R4type.LR_adaboost	0.680819	0.483974	0.415598
CBoruta_R4type.svmSA_adaboost	0.657717	0.483974	0.514245
CsvmSA_R4type.svmRFE_dwdRadial	1	0.480769	0.527066
CLR_R4type.svmRFE_vglmAdjCat	1	0.480769	0.529202
Classo_R4type.svmRFE_pcaNNet	1	0.480769	0.45584
CsvmSA_R4type.svmGA_dwdRadial	1	0.480769	0.564815
CLR_R4type.svmGA_dwdRadial	1	0.480769	0.566952
CBoruta_R4type.svmRFE_rbfDDA	0.999376	0.480769	0.487892
Classo_R4type.svmGA_rbfDDA	0.998626	0.480769	0.481481
CLR_R4type.svmGA_sdwd	0.99538	0.480769	0.610399
CsvmSBF_R4type.LR_rbfDDA	0.993631	0.480769	0.523504
CsvmSA_R4type.svmRFE_sda	0.992383	0.480769	0.577635
Classo_R4type.svmGA_hdda	0.987887	0.480769	0.522792
Classo_R4type.svmGA_nodeHarvest	0.98539	0.480769	0.526353
CsvmSA_R4type.LR_treebag	0.98514	0.480769	0.432692
CBoruta_R4type.LR_bagEarthGCV	0.977772	0.480769	0.510684
CsvmRFE_R4type.svmGA_slda	0.975774	0.480769	0.497151
CsvmRFE_R4type.svmRFE_rotationForest	0.963911	0.480769	0.49359
CsvmSA_R4type.LR_bagEarth	0.961414	0.480769	0.56339
CsvmSA_R4type.svmRFE_rotationForest	0.960102	0.480769	0.497507
CsvmRFE_R4type.LR_mda	0.923452	0.480769	0.468661
CBoruta_R4type.LR_rotationForest	0.86476	0.480769	0.430199
CsvmRFE_R4type.LR_slda	0.827173	0.480769	0.587607
CsvmSA_R4type.svmSA_nodeHarvest	0.816933	0.480769	0.581197
Classo_R4type.svmSA_nodeHarvest	0.816933	0.480769	0.581197
CsvmSA_R4type.LR_glmnet	0.815559	0.480769	0.511396
CsvmSBF_R4type.svmSA_nodeHarvest	0.815247	0.480769	0.581197
CsvmRFE_R4type.svmSA_nodeHarvest	0.815247	0.480769	0.579416
CLR_R4type.svmSA_nodeHarvest	0.815247	0.480769	0.581197
CBoruta_R4type.svmSA_nodeHarvest	0.815247	0.480769	0.579416
CsvmGA_R4type.svmSA_nodeHarvest	0.815247	0.480769	0.581197
CLR_R4type.LR_mlpSGD	0.598651	0.480769	0.575499
CsvmSBF_R4type.svmGA_dnn	0.498751	0.480769	0.584046
CsvmSA_R4type.LR_parRF	0.992195	0.477564	0.547721
CBoruta_R4type.LR_treebag	0.991571	0.477564	0.508191
CsvmSA_R4type.svmGA_evtree	0.52997	0.477564	0.568376
CsvmGA_R4type.svmGA_mlpKerasDropout	0.52204	0.477564	0.575499
CsvmSA_R4type.svmRFE_svmLinear	1	0.474359	0.455128
Classo_R4type.svmGA_avNNet	1	0.474359	0.529202
Classo_R4type.svmGA_glm	1	0.474359	0.455128
CsvmRFE_R4type.svmGA_rbfDDA	0.999251	0.474359	0.47792
CLR_R4type.svmGA_svmRadial	0.998876	0.474359	0.587607
CBoruta_R4type.LR_parRF	0.998876	0.474359	0.575142
Classo_R4type.svmRFE_rbfDDA	0.998751	0.474359	0.482906
CLR_R4type.LR_mda	0.977772	0.474359	0.566952
CsvmRFE_R4type.LR_bagEarth	0.963287	0.474359	0.495014
CBoruta_R4type.svmRFE_slda	0.954046	0.474359	0.495726
CsvmGA_R4type.svmGA_knn	0.932817	0.474359	0.564103
CsvmGA_R4type.svmRFE_dnn	0.837787	0.474359	0.544872
CsvmSA_R4type.LR_hdda	0.831419	0.474359	0.504274
CsvmSA_R4type.svmSA_bayesglm	0.821678	0.474359	0.549145
CBoruta_R4type.svmSA_svmLinearWeights	0.790709	0.474359	0.530627
CBoruta_R4type.svmSA_svmLinear	0.790709	0.474359	0.532764
CsvmSBF_R4type.svmSA_bagEarth	0.778097	0.474359	0.557692
CLR_R4type.svmRFE_svmRadialWeights	1	0.467949	0.45584
Classo_R4type.svmRFE_svmLinearWeights	1	0.467949	0.57265
CsvmSBF_R4type.svmRFE_rbfDDA	0.999251	0.467949	0.487892
CBoruta_R4type.svmGA_xgbTree	0.998876	0.467949	0.532764
CLR_R4type.svmGA_svmRadialWeights	0.998751	0.467949	0.55698
CsvmRFE_R4type.svmGA_sdwd	0.994006	0.467949	0.605413
CBoruta_R4type.svmGA_sdwd	0.994006	0.467949	0.605413
CsvmGA_R4type.svmGA_sdwd	0.994006	0.467949	0.605413
CLR_R4type.svmRFE_dnn	0.863636	0.467949	0.497151
CsvmGA_R4type.LR_mlp	0.851149	0.467949	0.492877
CsvmGA_R4type.LR_mlpML	0.851149	0.467949	0.492877
CLR_R4type.svmSA_multinom	0.840659	0.467949	0.551282
CLR_R4type.svmSA_avNNet	0.834665	0.467949	0.571225
CLR_R4type.svmSA_mlp	0.834041	0.467949	0.564103
CLR_R4type.svmSA_mlpML	0.834041	0.467949	0.564103
CsvmSA_R4type.LR_glmStepAIC	0.804695	0.467949	0.490741
CsvmSBF_R4type.svmRFE_dnn	0.794705	0.467949	0.569801
CsvmSBF_R4type.LR_sparseLDA	0.781718	0.467949	0.567664
CsvmRFE_R4type.LR_sparseLDA	0.781718	0.467949	0.567664
CsvmSA_R4type.LR_sparseLDA	0.781718	0.467949	0.567664
CLR_R4type.LR_sparseLDA	0.781718	0.467949	0.567664
Classo_R4type.LR_sparseLDA	0.781718	0.467949	0.567664
CBoruta_R4type.LR_sparseLDA	0.781718	0.467949	0.567664
CsvmGA_R4type.LR_sparseLDA	0.781718	0.467949	0.567664
CBoruta_R4type.svmGA_dnn	0.653971	0.467949	0.641738
CsvmSBF_R4type.svmSA_svmLinear	0.585664	0.467949	0.545584
CBoruta_R4type.svmGA_glm	1	0.464744	0.468305
CsvmRFE_R4type.LR_parRF	0.999188	0.464744	0.56339
CsvmGA_R4type.svmSA_knn	0.855894	0.464744	0.482194
CBoruta_R4type.svmGA_rbfDDA	0.999501	0.461538	0.517094
CsvmGA_R4type.svmRFE_rbfDDA	0.999376	0.461538	0.481481
CsvmSBF_R4type.svmGA_sdwd	0.993506	0.461538	0.610399
Classo_R4type.svmGA_sdwd	0.993506	0.461538	0.610399
CsvmRFE_R4type.svmGA_hdda	0.990759	0.461538	0.586182
Classo_R4type.LR_bagEarthGCV	0.973402	0.461538	0.532051
CBoruta_R4type.LR_mda	0.924326	0.461538	0.472222
CsvmSA_R4type.svmSA_glmnet	0.820804	0.461538	0.547009
CsvmRFE_R4type.svmGA_dnn	0.645979	0.461538	0.631054
CsvmSBF_R4type.svmSA_adaboost	0.557755	0.461538	0.660969
CBoruta_R4type.svmSA_mlpSGD	0.512363	0.461538	0.532764
CLR_R4type.svmRFE_mlpKerasDecay	0.511239	0.461538	0.518875
CsvmSA_R4type.svmRFE_mlpKerasDropout	0.493319	0.461538	0.467949
CsvmGA_R4type.svmGA_dnn	0.479895	0.461538	0.613248
CsvmGA_R4type.LR_mlpKerasDecay	0.723027	0.458333	0.524217
CsvmSBF_R4type.svmGA_sda	0.993631	0.455128	0.581197
CLR_R4type.svmSA_gaussprRadial	0.821054	0.455128	0.583333
CsvmSA_R4type.svmSA_pcaNNet	0.788087	0.455128	0.566239
CsvmGA_R4type.svmSA_RRF	0.77279	0.455128	0.504274
CsvmSA_R4type.LR_svmPoly	0.715035	0.455128	0.536325
CsvmGA_R4type.svmSA_mlpKerasDecay	0.435564	0.455128	0.502493
CsvmRFE_R4type.svmSA_rotationForest	0.785589	0.451923	0.538105
CLR_R4type.svmGA_rbfDDA	0.999376	0.448718	0.525641
CsvmSA_R4type.svmSA_ordinalNet	0.814935	0.448718	0.556268
Classo_R4type.svmRFE_vglmAdjCat	1	0.442308	0.485043
CsvmSBF_R4type.svmSA_slda	0.808941	0.442308	0.599715
CsvmSA_R4type.LR_svmLinearWeights	0.75487	0.442308	0.498575
Classo_R4type.svmSA_adaboost	0.613387	0.442308	0.478989
CBoruta_R4type.svmRFE_mlpKerasDecay	0.560315	0.442308	0.502849
Classo_R4type.LR_parRF	0.999126	0.439103	0.539886
CLR_R4type.svmRFE_plsRglm	1	0.435897	0.465812
Classo_R4type.svmGA_knn	0.915272	0.435897	0.56339
CsvmSA_R4type.svmSA_amdai	0.805944	0.435897	0.559117
CsvmSA_R4type.svmSA_lda	0.804945	0.435897	0.558405
CsvmSA_R4type.svmSA_pda	0.804945	0.435897	0.558405
CsvmSA_R4type.svmSA_mlpKerasDecay	0.659466	0.435897	0.61396
CBoruta_R4type.svmGA_slda	0.973776	0.429487	0.57906
CsvmRFE_R4type.svmGA_plsRglm	0.988387	0.426282	0.464387
CBoruta_R4type.svmGA_plsRglm	0.988387	0.426282	0.465812
CLR_R4type.svmGA_gaussprPoly	0.994006	0.423077	0.603989
CsvmRFE_R4type.svmRFE_earth	0.581044	0.423077	0.487179
CLR_R4type.svmRFE_earth	0.581044	0.423077	0.487179
Classo_R4type.svmRFE_earth	0.581044	0.423077	0.487179
CsvmSBF_R4type.svmGA_earth	0.581044	0.423077	0.487179
CsvmRFE_R4type.svmGA_earth	0.581044	0.423077	0.487179
CLR_R4type.svmGA_earth	0.581044	0.423077	0.487179
Classo_R4type.svmGA_earth	0.581044	0.423077	0.487179
CsvmGA_R4type.svmGA_earth	0.581044	0.423077	0.487179
CsvmGA_R4type.LR_mlpKerasDropout	0.466783	0.423077	0.589744
Classo_R4type.LR_evtree	0.726461	0.407051	0.474359
CsvmSBF_R4type.LR_parRF	0.998002	0.403846	0.550214
CLR_R4type.svmGA_knn	0.925824	0.403846	0.573718
CLR_R4type.LR_adaboost	0.636551	0.400641	0.468661
CLR_R4type.LR_evtree	0.565934	0.400641	0.547009
CsvmSBF_R4type.svmGA_evtree	0.570804	0.397436	0.538462
CLR_R4type.svmGA_evtree	0.531219	0.397436	0.5
CsvmSBF_R4type.svmSA_mlpKerasDropout	0.421703	0.397436	0.487892
CLR_R4type.svmRFE_knn	0.934066	0.391026	0.581909
CsvmRFE_R4type.LR_rotationForest	0.763112	0.384615	0.467949
CsvmSA_R4type.svmSA_evtree	0.514923	0.384615	0.478632
CsvmGA_R4type.svmSA_evtree	0.514923	0.384615	0.478632
CsvmRFE_R4type.svmSA_mlpKerasDropout	0.379121	0.384615	0.455128
CBoruta_R4type.LR_mlpKerasDropout	0.568307	0.371795	0.461538
CsvmSBF_R4type.svmRFE_AdaBag	0.841409	0.362179	0.490385
CsvmRFE_R4type.svmRFE_AdaBag	0.841409	0.362179	0.490385
CsvmSA_R4type.svmRFE_AdaBag	0.841409	0.362179	0.490385
CLR_R4type.svmRFE_AdaBag	0.841409	0.362179	0.490385
Classo_R4type.svmRFE_AdaBag	0.841409	0.362179	0.490385
CBoruta_R4type.svmRFE_AdaBag	0.841409	0.362179	0.490385
CsvmGA_R4type.svmRFE_AdaBag	0.841409	0.362179	0.490385
CsvmSBF_R4type.svmGA_AdaBag	0.841409	0.362179	0.490385
CsvmRFE_R4type.svmGA_AdaBag	0.841409	0.362179	0.490385
CsvmSA_R4type.svmGA_AdaBag	0.841409	0.362179	0.490385
CLR_R4type.svmGA_AdaBag	0.841409	0.362179	0.490385
Classo_R4type.svmGA_AdaBag	0.841409	0.362179	0.490385
CBoruta_R4type.svmGA_AdaBag	0.841409	0.362179	0.490385
CsvmGA_R4type.svmGA_AdaBag	0.841409	0.362179	0.490385
Classo_R4type.svmRFE_mlpKerasDecay	0.478771	0.326923	0.527422
CsvmSA_R4type.LR_evtree	0.691621	0.307692	0.474359
